# Supplementary material for: Achievement of Target Blood Pressure Levels among Japanese Workers with Hypertension and Healthy Lifestyle Characteristics Associated with Therapeutic Failure
Source: PLoS One. 2015 Jul 30;10(7):e0133641. doi: 10.1371/journal.pone.0133641 (PMC4520602; doi:10.1371/journal.pone.0133641)
Supplement: S1 File — Data are available from the Tokyo Health Service Association Institutional Data Access / Ethics Committee for researchers who meet the criteria for access to confidential data. The data are under the ethical restrictions of the Ethics Committee of the Tokyo Health Service Association (koho@yobouigaku-tokyo.jp). (XLSX) [file pone.0133641.s001.xlsx]

## Sheet: Hypertension(Tokyo) data
Sex	Age	Ht	Weigt	BMI	Waist	SBP	DBP	U-Protein	T-CHO	HDLC	TG	LDLC	ＢＵＮ	Cr	eGFR	HbA1c	FBS	HT_medication	DM_medication	DM	IHD	CerebroD	Exercise	Snack	Breakfast	Alcohol	Sleep	BMI
2	64	152.9	52.1	22.3	82.3	140	97	-		78	117	75		0.66	68.5	4.9		1	0	0	0	0	1	1	1	1	1	1
2	58	151.1	57	25	87.6	146	82	+-		86	91	174	13.8	0.66	70.4	5		1	0	0	0	0	0	1	1	1	0	0
2	60	156.5	62.7	25.6	89.2	123	65	-	217	51	140	138	15.9	0.65	71.3	6.2	103	1	0	0	0	0	0	1	1	1	1	0
2	56	154	67.2	28.3	89.5	134	76	-	253	64	148	161	16.1	0.69	67.8	5.3	99	1	0	0	0	0	0	1	1	1	0	0
2	56	156.1	48.1	19.7	76.7	134	85	-		51	83	105	13.1	0.62	76.2	5.5	96	1	0	0	0	0	0	1	1	1	0	1
2	51	151.9	75.4	32.7	97.2	144	81	-		60	115	141	12.3	0.6	81.1	5.7	92	1	0	0	0	0	1	0	1	1	0	0
2	61	159.5	55.7	21.9	87.5	151	94	-		48	194	157	21.4	0.54	86.5	4.9	90	1	0	0	0	0	1	1	1	1	1	1
2	58	162.4	74.6	28.3	99.5	123	64	-		70	122	184	14.4	0.69	67.1	5	86	1	0	0	0	0	0	0	1	1	0	0
2	61	164.4	60.5	22.4	80.5	142	82	-		86	79	161	18.2	0.67	68.6	5.3	95	1	0	0	0	0	1	1	1	0	1	1
2	61	150.6	49.9	22	81.5	168	91	-	206	69	66	124				5.5	93	1	0	0	0	0	1	1	1	1	0	1
2	73	144.6	41	19.6	77.6	162	76	-		85	42	101				5	86	1	0	0	0	0	1	1	1	1	1	1
2	70	145.9	53.3	25	87.5	175	102	-		69	104	90				5.1	91	1	0	0	0	0	0	1	1	1	1	0
2	69	161.2	55.1	21.2	84.9	158	82	-		64	114	121				5.3	97	1	0	0	0	0	0	1	1	1	1	1
2	67	148.1	47.8	21.8	87.6	120	77	-		64	96	130				5.4	93	1	0	0	0	0	0	1	1	1	1	1
2	65	152.1	54.3	23.5	84.5	99	57	-		63	91	129				5.2	88	1	0	0	0	0	1	1	1	1	1	1
2	67	157	60.3	24.5	92	129	76	-		39	101	107				6.2	104	1	0	0	0	0	1	1	1	1	1	1
2	65	156.6	55.7	22.7	79.5	158	81	-		63	114	172				5.2	85	1	0	0	0	0	1	1	1	1	0	1
2	69	146.8	57.7	26.8	90.3	134	83	-		55	61	112				5	103	1	0	0	0	0	0	1	1	1	1	0
2	73	145.7	40.3	19	64.5	107	73	-		94	49	110				5.4	93	1	0	0	0	0	1	1	1	1	1	1
2	70	151.8	52.2	22.7	76.4	170	92	-		74	50	112				4.9	86	1	0	0	0	0	0	1	1	0	0	1
2	71	148.8	53	23.9	86.2	101	64	-		53	62	87				5	85	1	0	0	0	0		1	1	1	1	1
2	62	151.7	70.3	30.5	97.8	151	95	-		55	200	104				5.2	98	1	0	0	0	0	0	1	1	1	1	0
2	72	150.1	50.3	22.3	80.5	117	69	-		68	84	103				5.3	84	1	0	0	0	0	0	1	1	1	0	1
2	69	147.8	49.4	22.6	82.7	138	82	-		53	159	125				5.4	102	1	0	0	0	0	0	1	1	1	1	1
2	62	152.3	39.5	17	67.7	119	70	-		67	30	92				5.1	87	1	0	0	0	0	0	1	1	1	1	0
2	61	144.4	67.2	32.2	100	149	77	-		58	91	117				5.3	85	1	0	0	0	0	0	1	1	1	1	0
2	73	156.6	57.4	23.4	82.8	142	76	-		69	79	130				5.3	98	1	0	0	0	0	0	1	1	1	1	1
2	62	150.8	44	19.3	69.6	111	75	-		64	85	134				5.3	106	1	0	0	0	0	1	1	1	1	1	1
2	65	154.3	49.7	20.9	77.7	146	80	-		72	118	158				5.5	96	1	0	0	0	0	0	1	1	1	0	1
2	64	145	52	24.7	78.1	118	72	-		49	79	141				5.4	71	1	0	0	0	0	1	1	1	1	1	1
2	69	150.9	43.8	19.2	75.8	112	73	-		42	49	81				5.2	101	1	0	0	0	0	0	1	1	1	1	1
2	59	144	58.7	28.3	102	111	68	-		54	109	146				5.4	91	1	0	0	0	0	0	0	1	1	0	0
2	68	152.6	48.8	21	72.8	163	91	-		77	69	102				5.1	82	1	0	0	0	0	1	1	1	1	0	1
2	68	150.9	55.9	24.5	83.5	139	75	-		65	192	174				5.4	98	1	0	0	0	0	0	1	1	1	1	1
2	62	144.6	48.4	23.1	82.9	171	84	-		54	101	110				5.2	87	1	0	0	0	0	0	1	1	1	1	1
2	72	150.7	43.3	19.1	76.2	132	60	-		68	103	142				5.5	100	1	0	0	0	0	0	1	1	1	1	1
2	69	154	54.4	22.9	90.2	118	65	-		73	38	113				6.3	130	1	0	0	0	0	1	1	1	1	1	1
2	73	148	54.7	25	85.1	157	94	-		52	160	95				5.9	92	1	0	0	0	0	0	1	1	1	0	0
2	67	149	56.1	25.3	99.4	131	89	-		58	81	150				4.9	79	1	0	0	0	0	0	1	1	1	1	0
2	48	159.8	54	21.1	85.1	112	77	-	221	73	96	123		0.68	72.4	5		1	0	0	0	0	0	1	0	1	1	1
2	50	158.9	57.4	22.7	82	152	88	-	214	62	87	126	15.7	0.72	67.2	5.4	120	1	0	0	0	0	0	1	1	1	0	1
2	61	163.9	69.8	26	104.4	119	68	-		69	92	131		0.62	74.3	5.7	116	1	0	0	0	0	0	0	0	0	1	0
2	46	161	72.2	27.9		159	85	-								6.4	111	1	0	0	0	0	1	1	1	1	0	0
2	55	150.9	67.9	29.8	95	120	84	-	257	56	116	178		0.54	89.5	6.2		1	0	0	0	0	0	1	1	1	1	0
2	55	150.9	66.3	29.1		138	81	-								6	98	1	0	0	0	0	0	1	1	1	1	0
2	73	161.7	72.7	27.8	103	135	66	-		57	203	94	11.2	0.53	84.1	5.7	91	1	0	0	0	0	0	1	1	1	1	0
2	53	160	59.1	23.1	77.2	121	82	-		62	83	118	20.8	0.61	79.2	5.2	77	1	0	0	0	0	1	1	1	1	0	1
2	65	154.3	54	22.7	77.9	132	66	-		70	169	130	12.3	0.51	90.8	5.8	117	1	0	0	0	0	0	1	1	1	1	1
2	53	143.2	56.3	27.5	85.6	148	84	-		60	238	101	9.9	0.48	103	5.5	134	1	0	0	0	0	0	1	1	1	0	0
2	60	149.6	49.5	22.1	78	125	87	-		90	60	127				5.1	112	1	0	0	0	0	0	0	1	0	0	1
2	57	151.7	49.8	21.6	72.6	158	100	-	189	67	116	93	13	0.76	61	5.5	125	1	0	0	0	0	0	1	1	1	1	1
2	51	165.8	76.3	27.8	97	148	81	-	188	51	51	125	17.9	0.51	97.4	5.7	98	1	0	0	0	0	0	1	1	0	1	0
2	65	150.6	48.2	21.3	76.1	116	60	-		55	148	108	13.6	0.56	82	5	86	1	0	0	0	0	0	1	1	1	0	1
2	65	161.6	76.8	29.4	96.2	152	99	-		48	147	110	9.5	0.65	69.3	5.3	98	1	0	0	0	0	0	0	1	1	1	0
2	56	153.5	71.6	30.4	96.6	131	80	-		51	66	161	11.8	0.74	62.8	5.2	108	1	0	0	0	0	0	1	1	1	1	0
2	54	166.5	56	20.2	78.2	159	103	-	178	61	81	99	12.6	0.47	104.8	5.1	101	1	0	0	0	0	1	1	1	0	1	1
2	55	156	58.2	23.9	84.2	112	74	-	170	53	76	97	12.7	0.62	76.6	5.1	93	1	0	0	0	0	0	1	1	1	0	1
2	60	162.8	53.4	20.1	76.5	136	82	-	201	76	101	107	14.2	0.45	106.6	5.5	92	1	0	0	0	0	1	1	1	1	0	1
2	53	163.9	65.1	24.2	84.7	112	75	-		57	104	135		0.59	82.2	5.4		1	0	0	0	0	1	1	1	1	1	1
2	57	156.7	58.9	24	88.2	144	80	-	186	64	57	102	12.5	0.66	70.8	5.3	108	1	0	0	0	0	0	1	1	0	0	1
2	50	164.9	79.1	29.1	98	127	94	-	167	46	89	98	11.9	0.59	83.6	5	84	1	0	0	0	0	0	1	0	1	0	0
2	56	159.5	70.1	27.6	84.5	113	75	-		57	84	141				4.7		1	0	0	0	0	0	0	1	0	1	0
2	58	154.4	54.2	22.7	81.7	159	91	-	177	68	46	94		0.55	86.4	5.1	101	1	0	0	0	0	0	1	1	1	0	1
2	62	152.4	59.9	25.8	95	162	90	-		57	276	143				5.3		1	0	0	0	0	0	1	1	1	1	0
2	54	156.4	44.3	18.1	74.9	115	76	-		85	42	88				5	90	1	0	0	0	0				1		0
2	51	159	53.8	21.3	72.4	112	79	-		84	59	122				5	98	1	0	0	0	0				1		1
2	50	159.6	68.5	26.9	91.5	158	81	-		79	56	137				5.1	79	1	0	0	0	0				1		0
2	49	160.9	77.1	29.8	99.3	132	76	-		76	78	101				4.9	94	1	0	0	0	0				1		0
2	63	140.6	56.1	28.4	91.8	126	75	-		59	123	206		0.53	87.8	5.5		1	0	0	0	0	0	0	1	1	0	0
2	65	149.8	57.8	25.8	95.2	100	68	-		57	141	145	12	0.65	69.6	5.6	94	1	0	0	0	0	0	1	1	1	0	0
2	69	148.4	54	24.5	85.5	157	94	-		49	116	88	13.2	0.6	74.7	5.2	81	1	0	0	0	0	0	1	1	1	1	1
2	69	153.5	48.8	20.7	80.1	143	91	-		52	99	148	13.4	0.61	73.3	5.3	95	1	0	0	0	0	1	1	1	1	1	1
2	65	155.3	56.5	23.4	86.2	144	76	-		54	186	164	12.5	0.48	97	5.3	104	1	0	0	0	0	1	1	1	1	1	1
2	62	160.7	48.5	18.8	70.5	164	110	-		74	118	97	18.7	0.67	68.3	4.9	116	1	0	0	0	0	0	1	1	0	0	1
2	63	155.5	57.2	23.7	79.8	135	83	-	284	65	126	184	13.1	0.66	68.8	4.9	94	1	0	0	0	0	0	1	1	1	0	1
2	61	154.7	52.2	21.8	76.5	135	86	-	226	79	95	112	17.7	0.55	84.7	5.3	85	1	0	0	0	0	1	1	1	1	1	1
2	65	153.7	59	25	96.3	126	71	-	162	52	65	91	15.9	0.6	76	5.5	103	1	0	0	0	0	0	0	1	1	0	0
2	62	152.2	67	28.9	94.5	127	77	-	258	47	261	169	14.3	0.67	68	5.7	102	1	0	0	0	0	0	0	1	1	1	0
2	63	149.3	61.4	27.5	93.9	112	73	-		62	166	102				5.4		1	0	0	0	0	0	1	1	1	0	0
2	63	149.8	61.9	27.6	91.6	112	78	-		51	201	120				5.7		1	0	0	0	0	0	1	1	1	1	0
2	55	148.1	55.5	25.3	86.9	166	101	-		84	146	121				5.4		1	0	0	0	0	0	1	1	0	0	0
2	64	158.7	57	22.6	83.5	139	75	-	220	69	118	116		0.69	65.5	5.2	102	1	0	0	0	0	0	1	1	1	1	1
2	57	157.2	73.6	29.8	95.7	148	84	-		56	132	133				5.9		1	0	0	0	0	0	1	1	1	0	0
2	54	160	49.8	19.5	70.3	128	78	-		60	114	110		0.59	81.3	5.1	87	1	0	0	0	0	0	1	1	1	0	1
2	58	161.2	53.7	20.7	85	139	95	-		59	407	69				4.6		1	0	0	0	0	1	1	1	0	1	1
2	58	156.1	59	24.2	90.8	114	74	-		53	193	140				5.2		1	0	0	0	0	0	1	1	0	0	1
2	65	161.3	61	23.4	86	136	89	-		55	45	160				5.4		1	0	0	0	0	0	1	1	1	1	1
2	59	159.4	52.5	20.7	87.1	100	65	-		57	106	123				5.1		1	0	0	0	0	0	1	1	1	0	1
2	61	156.7	54.1	22	83.7	138	81	-		48	60	134				5.2		1	0	0	0	0	0	1	1	1	0	1
2	56	150.7	89.3	39.3	115	141	92	-		80	94	162				5.5		1	0	0	0	0	0	1	1	0	1	0
2	53	154.5	65.2	27.3	97	148	81	-		85	96	108		0.62	77.4	5.6	102	1	0	0	0	0	0	1	1	1	0	0
2	57	162.4	49.4	18.7	80.7	82	59	-		49	94	90				5.3		1	0	0	0	0	0	1	1	0	1	1
2	59	147.5	72.1	33.1	110.6	146	87	-		62	162	141				5		1	0	0	0	0	0	1	1	1	0	0
2	53	161.4	48.2	18.5	79.9	131	89	-		68	78	132				4.9		1	0	0	0	0	1	1	1	1	1	1
2	48	146.5	66	30.8	94.5	158	80	-		75	104	108		0.55	91.3	4.3	100	1	0	0	0	0	0	1	1	1	0	0
2	48	161.8	66.4	25.4	89.6	122	78	-		46	84	140		0.5	100.8	4.9	87	1	0	0	0	0	0	1	1	1	0	0
2	56	151.7	45	19.6	68.8	147	98	-		79	68	150		0.64	74	5	92	1	0	0	0	0	0	1	1	1	1	1
2	48	156.2	63.6	26.1	90	129	87	+-		56	73	117		0.62	80.1	4.9	99	1	0	0	0	0	0	1	0	1	1	0
2	72	150.8	45.6	20.1	71.6	129	76	-		73	71	98				4.9	86	1	0	0	0	0	0	1	1	1	1	1
2	68	152.3	47.7	20.6	82	134	78	-		49	65	77				5.8	105	1	0	0	0	0	1	1	1	1	1	1
2	47	160.4	56	21.8	85	117	77	-		46	93	62		0.68	72.9	5.2	97	1	0	0	0	0	0	1	1	0	0	1
2	46	155.9	55.2	22.7	74.2	158	95	-		48	266	122		0.7	71	4.9	92	1	0	0	0	0	0	0	1	1	0	1
2	46	155.8	58.6	24.1	81.4	114	78	+-		80	162	132		0.69	72.2	4.9	89	1	0	0	0	0	0	0	1	1	0	1
2	46	154.6	65.4	27.4	90.5	138	93	-		55	128	141		0.71	69.9	5.5	102	1	0	0	0	0	0	1	1	0	0	0
2	73	147.3	47.2	21.8	83	120	75	-	180	70	62	92	15.1	0.61	72.2	5.3	81	1	0	0	0	0	0	1	1	1	1	1
2	51	160.5	50.1	19.4	69.5	132	75	+-		80	48	109				4.6		1	0	0	0	0	0	1	1	1	1	1
2	51	157.7	53.4	21.5	80.3	127	85	-		89	86	101				4.7		1	0	0	0	0	1	0	1	1	1	1
2	51	150.8	43.3	19	69.3	137	88	-	240	97	90	120	12.2	0.63	77.3	4.8	78	1	0	0	0	0	0	1	1	1	0	1
2	60	161.2	59.7	23	89	161	88	-	211	80	57	117		0.45	106.6	5	87	1	0	0	0	0	0	1	1	0	1	1
2	67	152.3	61.7	26.6	90.8	120	80	-	202	59	120	118		0.59	76.7	5.1	91	1	0	0	0	0	0	1	1	1	1	0
2	63	155.2	59.6	24.7	96	124	72	-	212	60	120	127	11.9	0.58	79.2	5.6	97	1	0	0	0	0	1	1	1	1	0	1
2	65	155.5	63.1	26.1	87.1	130	76	-	203	52	155	119		0.55	83.6	5.4	94	1	0	0	0	0	0	1	1	1	0	0
2	54	150.7	63.1	27.8	93.8	162	100	-	234	60	193	142		0.71	66.7	5.4	112	1	0	0	0	0	1	1	1	1	1	0
2	61	155.1	60.5	25.1	86.5	157	87	-	221	36	167	155		0.66	69.7	5.6	119	1	0	0	0	0	0	1	1	1	0	0
2	73	150.1	60.9	27	90.1	155	81	+-	163	55	157	85		0.63	69.6	5	100	1	0	0	0	0	0	1	1	1	1	0
2	66	145.9	60.5	28.4	91	134	74	-	192	38	143	123		0.62	73	5.2	99	1	0	0	0	0	0	1	1	1	0	0
2	69	150.4	50.9	22.5	79	116	68	-	238	58	78	165		0.72	61.2	5.3	88	1	0	0	0	0	1	1	1	1	1	1
2	67	146.5	62.8	29.3	98.2	171	95	+-	242	69	209	130	11.4	0.52	88.1	5.1	96	1	0	0	0	0	1	0	1	1	1	0
2	57	157.1	60.8	24.6	87	139	75	+-	176	54	188	52		0.47	103.1	6.6	115	1	0	0	0	0	0	1	1	1	0	1
2	66	152.2	59.1	25.5	81	136	76	+-	231	71	128	128		0.45	103.6	5.7	92	1	0	0	0	0	0	1	1	1	1	0
2	64	150.1	62.7	27.8	91.2	141	77	-	212	56	81	143		0.49	94.8	5.5	98	1	0	0	0	0	0	1	1	1	1	0
2	61	157.4	58.7	23.7	79.8	135	79	-	222	79	69	127		0.49	96.6	5.6	97	1	0	0	0	0	1	1	1	1	1	1
2	66	156.5	53	21.6	80.8	140	77	-	194	88	81	95		0.62	73	5.6	106	1	0	0	0	0	1	1	1	0	1	1
2	71	152.6	52.6	22.6	83.8	107	59	-	183	59	61	115		0.69	63.6	5.4	102	1	0	0	0	0	1	1	1	1	1	1
2	69	145.2	42.6	20.2	82.7	154	83	-	241	80	121	134		0.38	123.1	5.2	108	1	0	0	0	0	0	1	1	1	1	1
2	67	151.7	62.9	27.3	90.2	142	83	-	200	72	70	104		0.54	84.5	5.3	91	1	0	0	0	0	1	1	1	1	0	0
2	59	157.9	64.8	26	100	142	87	-		66	169	147		0.54	87.3	5.1		1	0	0	0	0	1	1	1	1	1	0
2	53	151.8	68.4	29.7	90.3	117	82	-		70	65	134		0.68	70	5.5		1	0	0	0	0	1	1	1	1	0	0
2	65	153.8	46.8	19.8	71.7	119	79	+-		84	46	117		0.65	69.6	4.9		1	0	0	0	0	0	1	1	1	1	1
2	52	167.2	65.4	23.4	89	110	71	-		69	51	120		0.66	73.1	5.1		1	0	0	0	0	0	1	1	1	1	1
2	62	151.3	63.6	27.8	96	164	91	-		61	104	96		0.64	71.8	6.2		1	0	0	0	0	0	1	1	1	0	0
2	49	158.8	75.4	29.9	97	145	84	-		62	154	132		0.66	74.4	5.3		1	0	0	0	0	0	1	1	1	1	0
2	62	149.6	50.6	22.6	76.7	129	86	-		58	270	97		0.58	80	4.9		1	0	0	0	0	1	1	1	1	0	1
2	62	153.7	49.2	20.8	71.6	110	71	-		85	73	112		0.62	74.3	5.6		1	0	0	0	0	0	1	1	1	1	1
2	62	149.6	48.2	21.5	82.3	109	62	-		50	131	146		0.53	88.2	5.7		1	0	0	0	0	0	1	1	1	1	1
2	49	154.8	47.3	19.7	72.8	105	80	-	180	76	114	87		0.56	89	4.6	94	1	0	0	0	0	0	1	1	0	0	1
2	55	150.9	44.2	19.4	74.8	117	66	-	228	86	87	120	15.6	0.6	79.8	4.7	86	1	0	0	0	0	1	1	1	0	0	1
2	74	156.8	57.8	23.5	88.7	107	73	-		53	98	140				6	122	1	0	0	0	0	0	1	1	1	0	1
2	74	146.2	54.6	25.5	85.7	179	73	-		62	96	106				5.4	93	1	0	0	0	0	1	0	1	1	1	0
2	64	154.3	58.1	24.4	83.8	136	95	-		60	79	136				5		1	0	0	0	0	1	1	1	1	1	1
2	65	150.5	49	21.6	82	144	82	-		58	118	140				5.2	83	1	0	0	0	0	0	1	1	1	1	1
2	67	152.4	52.8	22.7	83.8	134	86	-	213	51	196	119	14.3	0.51	90	5.4	99	1	0	0	0	0	1	0	1	1	1	1
2	68	146.4	71.5	33.4	111.8	157	90	-		61	100	137				5.8	92	1	0	0	0	0	0	1	1	1	0	0
2	65	149.7	53.3	23.8	84.1	145	67	-		44	158	141				6	98	1	0	0	0	0	0	1	1	1	1	1
2	74	151.3	47.7	20.8	79.8	132	71	-		81	66	109				5.8	95	1	0	0	0	0	1	1	1	1	1	1
2	72	148.3	54.1	24.6	86.6	137	67	-		54	159	119				5.3	88	1	0	0	0	0	0	1	1	1	0	1
2	61	153.9	43.2	18.2	71.3	127	83	-	235	99	34	114	19.6	0.63	73	5.3	82	1	0	0	0	0	1	1	1	0	0	0
2	65	151	39.3	17.2	63.2	133	84	-		75	72	129	14.3	0.69	64.9	5.4	88	1	0	0	0	0	1	1	1	1	0	0
2	45	157.5	51.6	20.8	76.9	126	80	-		66	52	89		0.63	80.2	4.3	86	1	0	0	0	0	0	1	0	0	0	1
2	63	153	44.1	18.8	75.3	127	81	-	175	78	72	82		0.5	93.6	5.1		1	0	0	0	0	1	1	1	0	1	1
2	61	146	48.6	22.8	78.1	156	85	-		58	149	180		0.52	90.1	5	91	1	0	0	0	0	0	1	1	1	0	1
2	66	153	71.6	30.6	93.2	144	84	-		48	87	78				6.1	87	1	0	0	0	0	1	1	1	1	0	0
2	65	155.6	55.7	23	80.8	115	68	-	164	40	297	68				5.5	92	1	0	0	0	0	0	1	1	1	1	1
2	60	155.3	54.8	22.7	82	126	70	-	239	79	69	141				5.4	86	1	0	0	0	0	0	1	1	1	1	1
2	59	150.3	54.9	24.3	85.3	107	66	-	211	72	73	121				5.6	106	1	0	0	0	0	0	1	1	0	0	1
2	57	153.9	57.5	24.3	92	102	65	-	256	59	94	168				5.8	106	1	0	0	0	0	0	1	1	1	1	1
2	58	151.3	51.4	22.5	74.5	125	79	-	212	55	57	144				5.7	87	1	0	0	0	0	0	1	1	1	1	1
2	57	151.2	51	22.3	75.8	113	73	-	196	44	91	132				5.2	84	1	0	0	0	0	0	1	1	1	1	1
2	57	152.5	57.4	24.7	90.2	99	63	-	235	41	177	164				4.9	87	1	0	0	0	0	0	1	1	1	0	1
2	57	155.6	53.7	22.2	88.5	125	73	-	153	55	94	81				5.8	95	1	0	0	0	0	1	0	1	1	0	1
2	59	151.5	51.7	22.5	76.5	120	65	-	171	40	100	108				6.1	115	1	0	0	0	0	0	1	1	1	1	1
2	60	151.8	53.1	23	75	118	67	-	175	40	105	115				6.9	132	1	0	0	0	0	1	1	1	1	1	1
2	54	154.3	57.2	24	88	127	74	-	215	64	77	133				5.3	97	1	0	0	0	0	0	1	1	1	0	1
2	55	154.5	58.4	24.5	88	119	75	-	200	60	72	124				5.7	98	1	0	0	0	0	0	1	1	1	0	1
2	55	154.9	45.4	18.9	70	130	80	-	246	99	44	132				5.2	79	1	0	0	0	0	0	1	1	1	0	1
2	53	155.3	64.7	26.8	93.5	127	83	-	176	55	102	107				5.4	104	1	0	0	0	0	0	1	1	1	0	0
2	52	157.8	46	18.5	75.5	127	84	-	174	77	30	82				4.5	84	1	0	0	0	0	0	1	1	1	1	1
2	53	158.5	73.3	29.2	92.4	179	112	-	251	65	75	178				5.7	119	1	0	0	0	0	0	1	1	1	0	0
2	52	150.1	69.5	30.8	83.4	134	77	-	172	53	86	105				6.6	107	1	0	0	0	0	0	1	1	1	0	0
2	49	157	85.7	34.8	121.8	109	72	-	217	70	36	141				5.7	93	1	0	0	0	0	0	1	1	1	1	0
2	52	152.5	118.4	50.9	134.8	119	58	-	226	60	56	153				6.1	103	1	0	0	0	0	0	1	1	1	0	0
2	52	156	50.8	20.9	70.5	127	68	-	160	65	66	82				5.6	102	1	0	0	0	0	0	1	1	1	1	1
2	51	155.2	54.9	22.8	86	124	72	-	180	53	130	111				5.7	96	1	0	0	0	0	0	1	0	1	0	1
2	52	149.6	58.9	26.3	84.9	123	81	-	183	64	63	105				5.3	98	1	0	0	0	0	0	1	1	1	0	0
2	51	149.7	59.1	26.4	85.5	129	74	+	179	56	81	113				5.9	101	1	0	0	0	0	0	1	1	1	1	0
2	51	156	69.6	28.6	87.4	127	80	-	198	64	76	126				5.9	87	1	0	0	0	0	0	1	1	1	0	0
2	50	155.8	67.3	27.7	87.1	122	83	-	193	62	81	119				5.5	89	1	0	0	0	0	0	0	1	1	0	0
2	50	156.9	52.8	21.4	75.5	134	88	-	180	52	199	106				5.1	90	1	0	0	0	0	0	1	0	1	0	1
2	50	154	52	21.9	78	123	76	-	170	64	54	94				4.8	79	1	0	0	0	0	0	1	1	1	1	1
2	56	149.9	61.8	27.5	87.8	139	92	-	188	59	36	122				5.6	108	1	0	0	0	0	0	1	1	1	0	0
2	62	153.2	56.1	23.9	81.7	137	78	-	240	70	85	150				5.5	101	1	0	0	0	0	0	1	1	0	1	1
2	50	149.1	63.4	28.5	83.5	97	74	-	222	77	89	134				5.7	98	1	0	0	0	0	0	0	1	1	0	0
2	50	153.2	73.4	31.3	101.1	161	107	-	248	63	139	164				5.5	100	1	0	0	0	0	0	1	1	1	0	0
2	48	157	85.1	34.5	95.8	132	78	+	212	69	48	132				6	90	1	0	0	0	0	0	1	1	1	1	0
2	48	163	67.3	25.3	82.1	139	82	-	240	67	81	162				5.8	93	1	0	0	0	0	0	1	1	1	0	0
2	47	153.6	51.4	21.8	76.4	122	78	-	203	95	59	88				5	87	1	0	0	0	0	0	1	1	1	0	1
2	52	159.5	39.7	15.6	67	117	77	-	186	77	55	84				5.8	97	1	0	0	0	0	0	1	1	1	1	0
2	51	159.3	40.3	15.9	68.4	125	78	-	224	93	77	101				5.7	98	1	0	0	0	0	0	1	1	1	1	0
2	53	167.2	69.6	24.9	89.6	145	89	-	242	61	114	152				6	90	1	0	0	0	0	0	1	1	1	1	1
2	49	156.8	64.3	26.2	86.8	121	80	-	177	76	59	96				5.4	96	1	0	0	0	0	0	1	1	1	0	0
2	51	155.1	73.5	30.6	92.2	146	89	-	179	57	105	107				6.2	104	1	0	0	0	0	0	0	1	1	0	0
2	51	162.7	70.4	26.6	95.8	116	71	-	200	57	109	120				5.3	94	1	0	0	0	0	0	1	1	1	0	0
2	51	152.5	48.1	20.7	78.1	111	59	-	244	66	104	158				5.4	94	1	0	0	0	0	0	0	1	1	0	1
2	52	152.5	50.4	21.7	81.7	109	63	-	239	67	107	157				5.6	93	1	0	0	0	0	0	0	1	1	0	1
2	53	158.1	55.1	22	83	126	77	-	214	76	217	95				4.6	87	1	0	0	0	0	0	1	1	1	0	1
2	50	154	52	21.9	78	130	75	-	212	59	92	143				5.3	95	1	0	0	0	0	0	1	1	1	0	1
2	55	160	46.6	18.2	74	133	81	-	208	92	59	99				5.2	89	1	0	0	0	0	0	1	1	1	1	0
2	49	158.1	69.1	27.6	90.5	114	74	-	214	46	108	150				5.2	87	1	0	0	0	0	0	1	1	1	1	0
2	49	160.5	61.5	23.9	85.9			-	216	55	105	150				5.4	90	1	0	0	0	0	0	0	1	1	1	1
2	47	156.8	60.3	24.5	83.6	116	81	-	199	71	115	107				6.1	106	1	0	0	0	0	0	1	1	0	0	1
2	48	164.5	65.7	24.3	84.5	146	79	-	152	57	122	76				5.5	86	1	0	0	0	0	0	1	0	1	0	1
2	51	162.3	58.2	22.1	87.1	126	78	-	196	55	68	127				5.4	95	1	0	0	0	0	0	1	1	1	0	1
2	62	149.1	55.6	25	94.5	133	80	-	223	70	114	123				5.4	89	1	0	0	0	0	0	1	1	1	0	0
2	57	151.4	62.7	27.4	90.2	157	83	-	266	69	97	177				5.2	97	1	0	0	0	0	0	1	1	1	0	0
2	60	158.4	61.3	24.4	87.2	115	68	-	205	90	40	102				5.4	96	1	0	0	0	0	0	0	1	1	1	1
2	45	159.2	76.7	30.3	89.9	136	83	+-	212	67	102	132				5.4	92	1	0	0	0	0	0	1	1	1	0	0
2	62	159.3	60.2	23.7	78.3	157	93	-		53	67	176				5.2	88	1	0	0	0	0	1	1	1	1	1	1
2	41	158.6	83.4	33.2	108.3	160	94	-	153	52	44	94				5.1	85	1	0	0	0	0	0	1	1	1	1	0
2	58	154.4	51.6	21.6	77	119	76	-		52	75	96				4.8		1	0	0	0	0	0	1	1	1	0	1
2	59	154.3	66.1	27.8	93.4	132	74	-		43	186	124				5.8		1	0	0	0	0	0	1	1	1	1	0
2	60	157.6	78.4	31.6	102.5	131	78	-		52	137	129				5.4		1	0	0	0	0	1	0	1	0	0	0
2	59	159.6	66.6	26.1	91	126	75	-	230	61	126	151				5.8	109	1	0	0	0	0	0	1	1	1	1	0
2	60	152.6	48	20.6	72	119	80	-	157	55	103	82				5.6	92	1	0	0	0	0	0	1	1	1	0	1
2	59	151.7	42.3	18.4	75.2	131	73	-	181	70	116	85				5	92	1	0	0	0	0	0	1	1	0	0	0
2	48	150.1	50.3	22.3	80	130	86	-	169	44	60	119				5.6	87	1	0	0	0	0	0	1	1	1	1	1
2	54	153.9	62.8	26.5	85.3	130	85	-	255	91	62	147				5.4	95	1	0	0	0	0	1	1	1	1	1	0
2	42	154	73.1	30.8	95.5	138	87	-	178	58	83	110				5.3	79	1	0	0	0	0	0	1	1	1	0	0
2	64	155.2	57.5	23.9	87	135	80	-		60	65	115				5.5		1	0	0	0	0	0	1	1	1	1	1
2	67	156	68.5	28.1	89	142	75	-		59	98	130	16.2	0.66	67.9	5.5	91	1	0	0	0	0	0	1	1	1	1	0
2	60	150.5	65.8	29.1	95.7	154	89	-		65	131	154				4.8		1	0	0	0	0	1	1	1	0	1	0
2	52	168	56.2	19.9	80.2	147	77	-		88	70	122		0.54	90.5	5	87	1	0	0	0	0	0	0	1	1	0	1
2	59	158.5	48.4	19.3	73.1	122	81	-		72	72	95		0.59	79.2	5.4	89	1	0	0	0	0	0	1	1	1	0	1
2	64	152.2	57.8	25	87.4	140	83	-		70	63	101				4.9		1	0	0	0	0	0	1	1	0	1	0
2	64	148	51.3	23.4	87.5	148	83	-		76	72	121		0.29	168.3	5.2	121	1	0	0	0	0	0	1	1	1	0	1
2	58	155	52.9	22	80.5	146	78	-		57	96	67		0.57	82.7	5	93	1	0	0	0	0	0	1	1	1	0	1
2	55	165.3	74	27.1	97	116	69	-	191	41	243	102		0.53	90.9	6.7	106	1	0	0	0	0	0	1	1	1	1	0
2	51	162	58.2	22.2	85	133	77	-	196	56	44	126	16.4	0.65	74.3	5.2	94	1	0	0	0	0	0	1	1	1	1	1
2	49	158.5	57.9	23	76.2	125	85	-		62	64	105	18.4	0.57	87.3	4.8	94	1	0	0	0	0	0	1	1	0	1	1
2	67	144	48.3	23.3	74.5	109	77	-		72	143	105				5	89	1	0	0	0	0	1	1	1	1	1	1
2	58	158.1	53	21.2	81	124	72	-		56	162	89				5	95	1	0	0	0	0	1	1	1	1	0	1
2	68	154	52.5	22.1	83.8	107	61	-	201	65	106	114		0.7	63.1	5.2		1	0	0	0	0	0	1	0	1	1	1
2	71	151.1	50.7	22.2	71.6	120	68	-		55	95	95				5.1	88	1	0	0	0	0	0	1	1	1	1	1
2	47	157.3	43.8	17.7	66.2	118	93	-	194	84	99	89	12.8	0.7	70.1	5	83	1	0	0	0	0	0	1	1	1	1	0
2	64	157.8	51	20.5	81.2	132	79	-	252	57	197	174		0.7	64.5	4.9	100	1	0	0	0	0	0	1	1	0	1	1
2	61	153.7	63.6	26.9	90	133	82	-	203	56	110	129		0.53	88.2	5.5	90	1	0	0	0	0	1	1	1	1	1	0
2	59	149.2	46.8	21	80.2	177	92	-	216	67	216	132		0.59	79.6	4.8	105	1	0	0	0	0	0	1	1	1	0	1
2	54	154.8	84.4	35.2	103	133	75	-		70	51	124				5.5	98	1	0	0	0	0	0	0	1	1	1	0
2	58	160.5	61	23.7	84	98	62	-		56	86	88				5		1	0	0	0	0	0	1	1	1	0	1
2	61	161.6	64.8	24.8	95	154	92	-	221	72	123	125	14	0.51	92.5	5.1	94	1	0	0	0	0	0	0	1	0	1	1
2	65	150.1	61.9	27.5	86.3	196	112	-	169	58	109	89				6.9		1	0	0	0	0	1	1	1	1	1	0
2	63	147.9	53.6	24.5	84.9	151	83	-	283	94	52	168				5.6		1	0	0	0	0	0	1	1	1	0	1
2	61	158.5	66.8	26.6	99.5	135	85	-	197	50	131	129				5.5		1	0	0	0	0	0	1	1	0	1	0
2	50	154.8	60.5	25.2	84	152	89	-	220	94	55	103				5.5		1	0	0	0	0	0	1	1	1	0	0
2	41	158	85.7	34.3	105.1	137	77	-	216	51	92	158				6.2	107	1	0	0	0	0	0	0	1	1	1	0
2	57	158.5	50.1	19.9	70.7	141	88	-		78	47	103		0.67	69.6	5.6	116	1	0	0	0	0	1	1	1	1	1	1
2	56	162	66.9	25.5	88.6	118	83	-		49	133	105		0.7	66.4	5.6	87	1	0	0	0	0	0	1	1	1	0	0
2	53	155.8	69.6	28.7	91.3	144	97	-		42	261	63				4.8		1	0	0	0	0	1	1	1	1	1	0
2	65	148.5	66.8	30.3	107.2	135	81	-		74	68	125				4.8		1	0	0	0	0	0	1	1	1	1	0
2	54	154.7	71.7	30	106.5	137	93	-		52	93	146				4.9		1	0	0	0	0	0	1	1	0	0	0
2	52	153.5	52.1	22.1	71.3	127	86	-		66	84	92		0.56	87	4.9	92	1	0	0	0	0	0	1	0	0	1	1
2	56	153.3	62.1	26.4	87	124	82	-		41	165	159				5.4		1	0	0	0	0	0	1	1	1	1	0
2	61	147.5	57	26.2	84	141	80	-		73	70	143				4.9		1	0	0	0	0	1	1	1	1	1	0
2	58	163.9	59.4	22.1	82.2	128	83	-		71	58	138				5.6		1	0	0	0	0	0	1	1	1	0	1
2	52	162.6	57.5	21.7	72	129	80	-		98	48	82	13.5	0.66	73.1	5.2	95	1	0	0	0	0	0	1	1	1	0	1
2	59	149.1	48.6	21.9	83.5	143	83	-		58	60	61		0.57	82.7	5		1	0	0	0	0	0	1	1	1	1	1
2	56	158.9	71.5	28.3	98	116	65	-		63	73	71	10.4	0.65	72.3	5.7	95	1	0	0	0	0	0	0	1	1	1	0
2	42	146.4	55.7	26	83	133	74	-	182	40	121	120				5.3	98	1	0	0	0	0	0	1	0	1	0	0
2	59	155.2	56.4	23.4	84.3	132	84	-	182	61	90	111				5.6	86	1	0	0	0	0	0	1	1	1	1	1
2	56	145.1	46.9	22.3	76.5	117	67	-	212	63	115	125				6.2	96	1	0	0	0	0	0	1	1	1	1	1
2	61	156.8	54.5	22.2	82.8	113	68	-		72	140	131		0.7	65.4	5.5		1	0	0	0	0	0	1	1	1	0	1
2	39	149.3	58	26		139	79	-	190	70	65	111		0.65	80.3	5.4		1	0	0	0	0	0	1	1	1	0	0
2	47	158.5	72.4	28.8	93.3	137	83	-		55	140	88		0.69	71.3	4.9	90	1	0	0	0	0	0	1	1	1	1	0
2	51	154.4	52	21.8	76.9	151	107	+-	236	90	40	129	19	0.62	78.7	5.1	90	1	0	0	0	0	0	1	0	0	0	1
2	50	160.8	57.5	22.2	86.5	122	86	-		61	130	77	11	0.63	77.8	5.4	95	1	0	0	0	0	0	0	1	1	0	1
2	56	159.2	56.4	22.3	82.8	113	52	-		63	105	189				4.8		1	0	0	0	0	0	1	0	0	1	1
2	54	164.2	44	16.3	63.8	133	74	-		95	58	98				4.9		1	0	0	0	0	0	0	1	0	0	0
2	44	155.9	50.9	20.9	76	139	87	-		82	42	87	17.4	0.55	93.1	4.8		1	0	0	0	0	0	1	1	0	1	1
2	51	159.7	64.8	25.4	91.9	120	87	-	224	83	77	123		0.49	101.8	5.2	86	1	0	0	0	0	1	1	1	0	0	0
2	51	161.8	63	24.1	82.2	149	86	+		73	45	118				5.7	103	1	0	0	0	0	0	1	1	1	1	1
2	63	155.7	45.8	18.9	70	136	84	-		66	84	145				4.9	103	1	0	0	0	0	1	1	1	0	1	1
2	68	154.2	48.8	20.5	84.2	118	73	-	180	51	171	102		0.45	102.7	5.5		1	0	0	0	0	0	1	1	1	1	1
2	62	161.6	53.3	20.4	77.8	115	71	-	203	63	62	129		0.71	64.1	5.2		1	0	0	0	0	0	1	1	1	1	1
2	64	160	54.4	21.3	88.2	107	66	-	189	63	74	112		0.59	77.8	6.4	90	1	0	0	0	0	1	0	1	1	1	1
2	56	151	49.2	21.6	83.6	104	75	-	186	77	131	91		0.47	103.1	4.8	87	1	0	0	0	0	0	1	1	0	1	1
2	62	163.1	58.4	22	82.5	152	73	-	175	59	72	94	18.2	0.66	69.4	6.3	123	1	0	0	0	0	0	1	1	1	0	1
2	64	160.5	59.1	22.9	79.7	139	78	-	222	60	103	141				5.8		1	0	0	0	0	0	1	1	1	1	1
2	71	159.2	48.6	19.2	71.5	122	68	-	191	65	43	113	14.9	0.61	72.4	5.4	90	1	0	0	0	0	1	1	1	1	1	1
2	47	160.2	51.7	20.1	73	128	82	-	153	64	42	71	12.1	0.64	77.4	4.9	89	1	0	0	0	0	0	1	1	1	1	1
2	43	158.5	67.8	27	90	118	77	-	254	39	181	181	10	0.59	87.3	5.8	94	1	0	0	0	0	0	1	1	1	0	0
2	69	147.5	58.1	26.7	88.5	166	92	-		55	65	155				5.2	84	1	0	0	0	0	1	1	1	1	1	0
2	43	167.1	85	30.4	97.8	106	63	-		61	153	143		0.69	73.6	4.8	96	1	0	0	0	0	0	1	1	1	1	0
2	56	152	55.2	23.9		149	84	-	220	55	120	131	14.6	0.73	63.7	5.1	94	1	0	0	0	0	1	1	1	0	1	1
2	58	151.6	51.2	22.3	77	114	66	-		55	88	117				5		1	0	0	0	0	0	1	1	1	0	1
2	57	147.4	68.9	31.7	105.5	141	80	-		68	136	144				5.3		1	0	0	0	0	0	1	1	1	1	0
2	60	154.6	63.5	26.6	91.4	107	68	-		37	215	116				5.5		1	0	0	0	0	0	1	1	1	0	0
2	54	152.6	55.7	23.9	85.5	147	89	-		52	109	132				5.5		1	0	0	0	0	0	1	1	1	0	1
2	59	162.4	50.8	19.3	70.2	129	77	-		78	48	68				5		1	0	0	0	0	0	1	0	1	0	1
2	60	150.7	56.9	25.1	81.5	121	78	-		65	87	131				5.4		1	0	0	0	0	0	1	1	1	0	0
2	60	156.6	44.7	18.2	74.5	118	71	-		67	119	71				5.3		1	0	0	0	0	0	1	1	1	1	0
2	64	153.3	69.1	29.4	95.5	153	86	-		63	109	156				5.4	113	1	0	0	0	0	0	1	0	0	1	0
2	56	159.6	61.2	24	87.3	126	87	-		84	82	110	20.4	0.58	81.9	5.5	97	1	0	0	0	0	0	0	1	1	1	1
2	64	148.6	48.7	22.1	84.4	139	72	-		67	199	165				4.9		1	0	0	0	0	1	1	1	1	1	1
2	61	152.7	42.3	18.1	71	120	59	-		74	80	67				5		1	0	0	0	0	0	1	1	0	1	0
2	64	159	57.2	22.6	80.6	143	84	-		68	100	130				5.4		1	0	0	0	0	1	1	1	1	1	1
2	61	151.3	52.1	22.8	77.5	141	82	-		85	121	137				5.4		1	0	0	0	0	0	1	1	1	1	1
2	63	153	52.8	22.6	76.3	110	71	-		52	87	90				6.4	100	1	0	0	0	0	0	1	1	1	0	1
2	67	157.5	55	22.2	86	133	82	-	208	51	164	131		0.56	81.2	6	94	1	0	0	0	0	1	1	1	0	1	1
2	67	157.5	53	21.4		118	76	-								5.9	103	1	0	0	0	0	1	1	1	0	1	1
2	65	143.8	49.4	23.9	85.8	119	71	-	176	70	161	80		0.41	115.3	5.3		1	0	0	0	0	0	1	1	1	1	1
2	70	145	52.3	24.9	81.8	113	67	-		68	61	179				5.2	82	1	0	0	0	0	0	1	1	1	1	1
2	69	146.5	47.3	22	86.4	128	75	-		48	64	117				5.5	102	1	0	0	0	0	0	1	1	1	1	1
2	51	161.9	83.7	31.9	108.7	125	84	-		69	67	130				5.4	102	1	0	0	0	0	0	1	1	1	0	0
2	61	156.6	47.3	19.3	71.5	117	80	-	215	56	56	146		0.65	70.9	5.7		1	0	0	0	0	0	1	1	1	1	1
2	56	164.3	56.3	20.9	84.7	129	85	-	179	62	48	101	13.1	0.44	111.4	5.3	87	1	0	0	0	0	0	0	0	1	0	1
2	39	156.3	78.2	32	106	141	88	-	218	51	99	154				5.3	82	1	0	0	0	0	0	0	0	1	1	0
2	64	150.5	63.7	28.1	97	135	87	-		52	98	152				5.5		1	0	0	0	0	0	1	1	1	0	0
2	60	159.5	62.5	24.6	86	116	79	-		60	57	131				5.3		1	0	0	0	0	0	1	1	1	0	1
2	49	158.8	53.9	21.4	73.6	153	105	-		77	74	93	9.3	0.56	88.5	4.7	87	1	0	0	0	0	0	1	1	0	1	1
2	62	154.5	54.4	22.8	87.9	156	93	-		63	109	153	14.5			5.4	92	1	0	0	0	0	0	1	1	1	1	1
2	58	149.1	60.9	27.4	89	125	78	-	177	48	226	65	17.7	0.53	89.5	5.8	109	1	0	0	0	0	1	1	1	1	0	0
2	70	143.7	36	17.4	72	133	65	-		72	65	135				4.7	87	1	0	0	0	0	0	1	1	1	0	0
2	49	160	61.3	23.9	87.9	138	87	-		72	126	132		0.56	88.5	4.9	84	1	0	0	0	0	0	1	0	1	0	1
2	71	147.8	81.5	37.3	112.2	152	92	-		59	171	150				5.7	112	1	0	0	0	0	0	1	1	1	1	0
2	40	155.8	54.3	22.4	72.7	168	104	-	141	53	49	78		0.7	74	4.6	87	1	0	0	0	0	0	0	1	1	0	1
2	65	156.4	56.9	23.3	90.3	130	76	-		53	97	121				5.5		1	0	0	0	0	0	1	1	1	1	1
2	74	147.3	35.4	16.3	67	157	84	-		68	115	137				5	86	1	0	0	0	0		1	1	1	0	0
2	62	152.5	49.4	21.2	80.3	127	81	-	226	55	144	145		0.71		5.4	103	1	0	0	0	0	0	0	1	1	0	1
2	44	157.5	51.6	20.8	81	163	101	-	214	130	67	59		0.5	104	5.4	112	1	0	0	0	0	0	1	0	0	0	1
2	65	164.3	71.5	26.5	90.8	138	81	-		51	135	155	13.9	0.54	85.3	4.8		1	0	0	0	0	0	1	1	1	0	0
2	51	148.1	59.5	27.1	85.1	137	82	-		64	71	154				5.1	98	1	0	0	0	0				1		0
2	61	159.7	61	23.9	85.2	159	97	-	199	53	172	109	17.6	0.53	88.7	5.7	119	1	0	0	0	0	0	1	1	0	1	1
2	70	151.6	60.5	26.3	92.5	113	68	-		46	124	114	11.4	0.61	72.7	5.4		1	0	0	0	0	0	1	1	1	1	0
2	65	153.8	41.3	17.5	66	138	82	-	207	85	33	98	20.6	0.6	76	4.9	81	1	0	0	0	0	1	1	1	0	1	0
2	64	148.9	49.4	22.3	84	121	88	-	212	65	78	138		0.55	84	5.2	87	1	0	0	0	0	0	0	1	1	0	1
2	50	154.4	65.8	27.6	92.4	138	82	-		80	163	78		0.68	71.1	5		1	0	0	0	0	0	1	1	1	1	0
2	58	151.3	57	24.9	80.3	153	79	-		65	58	151		0.62	75.8	5.2		1	0	0	0	0	0	1	1	1	0	1
2	62	151.2	59.2	25.9	87	136	77	-	237	71	84	134	13.6	0.75	60.1	5.5	96	1	0	0	0	0	0	1	1	1	1	0
2	57	148.8	55.5	25.1	77.6	138	84	-		54	213	112		0.72	64.4	5.4		1	0	0	0	0	0	0	1	1	1	0
2	58	150.4	53.1	23.5	86	145	87	-		77	103	99		0.66	70.4	5.3		1	0	0	0	0	0	1	1	1	0	1
2	63	151.1	62.3	27.3	93.8	99	57	-		50	390	79		0.69	65.8	5.2		1	0	0	0	0	1	1	1	1	1	0
2	64	163.1	58.3	21.9	84.1	127	84	-	236	72	131	131		0.51	91.2	5.2		1	0	0	0	0	0	1	1	1	1	1
2	59	155.5	54.4	22.5	76.7	117	74	-		97	56	135		0.63	73.7	4.9		1	0	0	0	0	0	0	1	1	1	1
2	49	160.5	74	28.7	90.8	140	80	-		77	41	103		0.48	105.4	5		1	0	0	0	0	0	1	1	1	1	0
2	51	152.5	60.7	26.1	94	132	85	-	196	58	142	109	16.7	0.57	85.8	4.9	82	1	0	0	0	0	0	1	1	1	0	0
2	55	149.2	47.6	21.4	76.9	105	63	-		87	55	119				4.6		1	0	0	0	0	0	1	0	0	1	1
2	49	152.9	58.8	25.2	81.3	125	86	-		65	40	113	8.2			4.7	88	1	0	0	0	0	0	1	1	1	0	0
2	64	153.1	69.2	29.5	100	120	69	-		51	216	102				6.2		1	0	0	0	0	0	0	1	1	0	0
2	52	156.9	53.1	21.6	82.2	132	78	-		77	153	82				4.8		1	0	0	0	0	0	0	1	0	1	1
2	49	161	68.1	26.3	97.6	129	76	-		40	183	125				5.4		1	0	0	0	0	0	1	1	1	0	0
2	50	153	69.6	29.7	96.8	156	87	-		46	158	145				6.3	130	1	0	0	0	0	0	1	1	0	0	0
2	44	148.3	62	28.2	86.9	121	79	-		47	135	110		0.7	72	5.2	92	1	0	0	0	0	0	0	1	1	0	0
2	68	148	55	25.1	90.5	136	67	+-		57	221	115				6.3	153	1	0	0	0	0	0	0	1	1	1	0
2	68	161.8	48.7	18.6	72	124	76	-		65	76	88				5.2	87	1	0	0	0	0	0	1	1	1	1	1
2	71	145.5	59.8	28.2	94.6	134	80	-		70	121	102				5.4	108	1	0	0	0	0	0	1	1	1	1	0
2	39	164.3	72.8	27	87	127	91	-	252	44	299	161	15.6	0.73	71.2	5.5	93	1	0	0	0	0	0	1	1	1	0	0
2	72	146.1	41.6	19.5	70.2	145	78	-		57	104	107				5.6	94	1	0	0	0	0	1	1	1	1	1	1
2	73	160	80.8	31.6	101.3	116	69	-		45	117	118				5.1	90	1	0	0	0	0	0	1	1	1	1	0
2	61	159.4	59.6	23.5	89	128	78	-	220	60	262	122	16.2	0.75	60.4	5.7	110	1	0	0	0	0	1	1	1	1	1	1
2	68	149.8	57.8	25.8	82	116	66	-	256	117	62	110	14.7	0.55	82.1	5.5	103	1	0	0	0	0	0	1	1	1	1	0
2	40	158.3	47.6	19	76.3	115	91	+-	206	70	66	121	16.1	0.64	81.6	4.8	91	1	0	0	0	0	0	1	1	0	1	1
2	63	157.2	46.9	19	75.5	133	74	-	229	74	194	127		0.54	86.1	4.9		1	0	0	0	0	0	0	1	0	1	1
2	47	160.2	57.6	22.4	87.5	122	75	-		75	74	114		0.45	113.7	5.2		1	0	0	0	0	0	1	1	0	1	1
2	64	155.7	50.7	20.9	81.6	128	72	-	221	58	108	141	15	0.73	61.6	5.2	104	1	0	0	0	0	0	1	0	0	1	1
2	58	153.2	53.1	22.6	82.8	105	69	-		50	85	134				5.6		1	0	0	0	0	1	1	1	1	1	1
2	51	153.5	64.8	27.5	86.6	135	86	-		73	133	161		0.67	72.3	5.1	83	1	0	0	0	0	0	1	1	1	1	0
2	59	146.3	51.6	24.1	79.8	179	115	-		70	108	112				5.2		1	0	0	0	0	0	1	1	1	0	1
2	65	159.9	55.6	21.7	80	124	72	-		36	206	134				5.2	87	1	0	0	0	0	0	1	1	1	0	1
2	49	160.8	62.6	24.2	86	118	79	-	201	38	201	134	9.7	0.63	78.2	5.3	97	1	0	0	0	0	0	1	1	1	0	1
2	64	156.4	59	24.1	81.5	148	85	+-		45	152	93				5.5		1	0	0	0	0	1	1	1	1	1	1
2	56	155	60.4	25.1	89.5	148	84	-	213	43	146	150	14.1	0.62	76.6	5.5	104	1	0	0	0	0	0	0	1	1	1	0
2	60	157.5	49.9	20.1	75	140	94	-	227	89	57	122	11.9	0.6	77.4	5.2	93	1	0	0	0	0	0	1	1	1	1	1
2	60	161.8	77.2	29.5	94.8	123	80	-	240	61	119	137		0.8		5.1	93	1	0	0	0	0				1		0
2	56	156	52.6	21.6	78.3	116	79	-	200	59	98	117		0.7		5.4	89	1	0	0	0	0				1		1
2	57	160.7	59.2	22.9	84.6	114	74	-	190	54	76	119		0.7		5.2	85	1	0	0	0	0				1		1
2	58	162.9	44	16.6	64.2	121	72	-	272	88	56	152		0.6		6	96	1	0	0	0	0				1		0
2	57	158.2	58.3	23.3	82.1	156	112	-	225	82	40	125		0.6		5.6	99	1	0	0	0	0				1		1
2	50	164.8	96.5	35.5	119.2	129	76	-	218	75	189	110		0.5		6.9	109	1	0	0	0	0				1		0
2	44	158	49.5	19.8	70.2	182	93	-	186	75	39	89		0.7		5.5	91	1	0	0	0	0				1		1
2	53	157.7	63.8	25.7	95	91	59	-	186	44	104	128	14.4	0.61	79.2	5.2	93	1	0	0	0	0	0	1	1	1	1	0
2	54	165.5	68.4	25	98.2	112	81	+-		67	76	128		0.75	62.8	4.9	88	1	0	0	0	0	1	1	1	1	0	0
2	64	147	52	24.1	81.4	160	90	-	273	71	187	173		0.57	80.4	4.9	106	1	0	0	0	0	0	1	1	1	1	1
2	56	152	62.8	27.2	89.1	127	77	-		67	87	131				4.9		1	0	0	0	0	0	1	0	1	0	0
2	60	154.4	72.8	30.5	106.3	132	89	-		67	138	111				6.9		1	0	0	0	0	0	1	1	1	1	0
2	39	160.6	55	21.3	79.9	116	80	-		87	44	110		0.55	97.1	4.9	83	1	0	0	0	0	1	1	1	0	0	1
2	49	151.2	53	23.2	78.5	121	82	-		41	153	139				6.7		1	0	0	0	0	0	1	1	1	1	1
2	58	150	43.8	19.5	72.3	125	81	-	215	79	64	116	12.1	0.58	81.1	5	104	1	0	0	0	0	0	1	1	0	1	1
2	55	156.1	68.1	27.9	102	140	89	-		65	124	131	15	0.75	62.5	5.4	98	1	0	0	0	0	1	1	1	1	1	0
2	62	158.7	56.2	22.3	85	135	79	-		73	86	136				5		1	0	0	0	0	0	0	1	1	0	1
2	51	156.4	73.8	30.2	91.7	145	83	-		54	102	140				5.8		1	0	0	0	0	0	1	1	1	0	0
2	64	151.6	87	37.9	113.4	144	75	-		66	114	136				5.2	100	1	0	0	0	0	0	1	1	1	0	0
2	74	155.2	45.4	18.8	77.8	144	81	-		85	59	94		0.52	85.6	5.2		1	0	0	0	0	0	1	1	0	1	1
2	60	151.3	58.5	25.6	95.4	138	92	-	223	52	135	121	9.9	0.53	88.7	6.2	148	1	0	0	0	0	1	1	0	0	1	0
2	60	150.1	42.8	19	73	126	86	-	221	64	87	139	21.4	0.55	85.6	5.2	93	1	0	0	0	0	1	0	1	1	0	1
2	44	150.5	49.7	21.9	70.2	117	80	-	231	74	91	138	16.1	0.63	80.2	4.9	86	1	0	0	0	0	1	1	1	1	0	1
2	64	155.4	50.4	20.9	82.2	132	73	-		67	102	121				5.5		1	0	0	0	0	1	0	1	1	1	1
2	53	164.4	56.2	20.8	77.6	161	107	-	192	63	108	105		0.56	86.5	5.1	89	1	0	0	0	0	0	1	1	1	1	1
2	66	152.5	47.4	20.4	76	143	78	-	217	60	211	118		0.61	74.3	5.1		1	0	0	0	0	0	1	1	1	1	1
2	41	153	49	20.9	70.7	126	63	-	189	52	92	124	13	0.66	78.4	5	86	1	0	0	0	0	0	1	1	1	1	1
2	63	164.2	60.5	22.4	77.5	134	85	-	226	65	137	136	15.2	0.61	75.3	5	84	1	0	0	0	0	0	1	1	1	1	1
2	68	157.5	44.5	17.9	75	112	71	-	233	84	55	124	14.2	0.7	63.1	5	79	1	0	0	0	0	1	1	1	1	1	0
2	63	156.2	58.1	23.8	83	133	77	-		60	119	176	18.7			5.3	94	1	0	0	0	0	1	1	1	1	0	1
2	52	158.1	64.2	25.7	89.5	124	76	-		77	118	156		0.54	91	5.2		1	0	0	0	0	0	1	0	1	1	0
2	46	159.5	52.1	20.5	71.3	123	74	-	165	71	50	78	10.6	0.7	70.6	4.8	81	1	0	0	0	0	0	1	1	1	0	1
2	59	152.7	47.1	20.2	70.2	139	79	-	204	69	57	114	14.7	0.6	77.8	5.1	95	1	0	0	0	0	1	1	1	0	1	1
2	59	161.9	67.5	25.8	91.4	145	78	-	214	48	90	145	11.8	0.61	76.4	5.3	101	1	0	0	0	0	1	1	1	0	1	0
2	44	151.7	66.8	29	96.3	124	75	-		43	151	122				4.9		1	0	0	0	0	0	0	1	1	0	0
2	57	150.3	45.1	20	71.5	147	80	-		78	162	119				5		1	0	0	0	0	0	1	1	0	0	1
2	49	153.1	50.7	21.6	80.3	166	90	+-	196	76	192	85	14	0.38	135.2	4.4	87	1	0	0	0	0	0	1	1	0	1	1
2	59	144	46.4	22.4	83.7	143	72	-		45	150	70				5.6		1	0	0	0	0	0	0	0	1	1	1
2	58	156.8	43.3	17.6	73.5	127	90	-		81	84	115				4.9	85	1	0	0	0	0	0	1	1	1	1	0
2	48	151.5	66.4	28.9	97.4	144	84	-		85	56	115		0.58	86.2	4.7	90	1	0	0	0	0	0	1	1	1	1	0
2	44	158.5	92.8	36.9	119.8	147	94	-		56	96	142		0.56	91.9	5.5	96	1	0	0	0	0	0	1	1	1	0	0
2	35	152.1	51.2	22.1	76.5	116	82	-	162	75	46	73		0.56	97.4	4.7		1	0	0	0	0	0	1	1	0	0	1
2	73	145.4	60	28.4	92.8	143	81	+-		45	147	152				5.4		1	0	0	0	0	0	1	1	1	1	0
2	69	152.9	55.8	23.9	88.8	134	83	-	240	60	140	148	11.9	0.71	62.1	5.1	94	1	0	0	0	0	0	1	1	1	1	1
2	59	155.6	52.5	21.7	82	132	84	-		66	61	139				5.2	87	1	0	0	0	0	1	1	1	1	1	1
2	63	151.7	49.7	21.6	78.9	103	67	-		48	79	88				5.7	99	1	0	0	0	0	1	1	1	1	0	1
2	63	154	66.4	28	98.5	138	83	-		71	180	180				5.4		1	0	0	0	0	0	1	1	0	1	0
2	46	161.2	61.8	23.8	78.2	180	114	-		110	70	104	8.2	0.64	77.9	4.9	88	1	0	0	0	0	0	1	0	1	1	1
2	52	152.1	43.5	18.8	67.4	123	83	-		86	33	118	16.7	0.58	83.7	5	86	1	0	0	0	0	0	1	1	1	1	1
2	59	162	56	21.3	82	140	90	-	190	62	59	111		0.44	109.8	5.2		1	0	0	0	0	0	0	1	1	1	1
2	62	151.7	49.9	21.7	77	104	63	-	167	51	214	88		0.51	92	5.1		1	0	0	0	0	0	1	0	1	1	1
2	58	155.2	42.6	17.7	74	143	89	-	194	65	70	111	14.8	0.6	77.8	5.4	88	1	0	0	0	0	0	0	1	1	0	0
2	59	157.3	64.4	26	89.7	126	82	-	173	64	89	93				6.1		1	0	0	0	0	0	1	1	0	1	0
2	41	150.3	50	22.1	77.6	169	91	-	188	74	32	105		0.72	71.2	4.8	91	1	0	0	0	0	0	1	1	1	1	1
2	62	150.1	51.4	22.8	83	147	92	-	281	60	169	171		0.71	64.1	5.2	90	1	0	0	0	0	1	1	1	1	1	1
2	48	153.1	67.5	28.8	99	131	82	-		60	190	136		0.6	83	5.4		1	0	0	0	0	0	1	1	0	1	0
2	51	155.4	76.9	31.8	103.8	131	75	-	261	80	66	163		0.42	120.5	5.9		1	0	0	0	0	0	1	1	1	1	0
2	51	155.4	83.8	34.7		128	73	-								5.9	105	1	0	0	0	0	0	1	1	1	1	0
2	61	145.8	55.6	26.2	86	120	81	-	235	42	194	154		0.56	83.5	5.5		1	0	0	0	0	0	1	0	1	1	0
2	65	147	53.4	24.7	83.2	111	72	-	282	78	56	175		0.54	85.3	4.6		1	0	0	0	0	0	1	0	1	1	1
2	68	158.8	66.3	26.3	92	145	83	-	160	26	213	102		0.67	66.5	5.2		1	0	0	0	0	1	0	1	1	0	0
2	65	156.1	42.6	17.5	72	114	74	-		56	422	124				4.9	69	1	0	0	0	0	0	1	0	0	1	0
2	61	158	50.6	20.3	71.8	116	75	-		42	130	130				5.2		1	0	0	0	0	1	1	1	1	1	1
2	47	157.1	71	28.8	97.2	156	89	-		47	126	108		0.74	66.4	5.4	88	1	0	0	0	0	0	1	1	1	1	0
2	38	151.3	64.4	28.1	95.8	188	131	-		55	97	157		0.52	104	4.9	87	1	0	0	0	0	0	1	1	0	0	0
2	69	159	56.8	22.5	84.8	108	57	-		48	102	77				5.6		1	0	0	0	0	1	0	1	1	0	1
2	70	147.9	48.6	22.2	75.5	153	77	-		78	61	122				5.6		1	0	0	0	0	0	1	1	1	1	1
2	64	157.5	77.2	31.1	101	171	85	-	240	54	236	138		0.68	66.6	5.5	111	1	0	0	0	0	0	1	1	1	0	0
2	60	157.3	53	21.4	79.3	110	70	-	243	52	496	104		0.64	72.5	4.9		1	0	0	0	0	0	1	1	0	1	1
2	60	154.3	48.1	20.2	69.4	147	84	-	212	77	43	114		0.55	85.6	5.5		1	0	0	0	0	0	1	1	1	0	1
2	51	162.9	51.8	19.5	69.1	117	74	-	216	70	57	130	12.2	0.7	68.9	5.1	87	1	0	0	0	0	0	1	1	1	1	1
2	60	155	46.6	19.4	71.3	108	70	-		100	31	157				5.2	87	1	0	0	0	0	1	1	1	1	1	1
2	65	156	49.9	20.5	78	130	76	-	242	81	92	126		0.71	63.2	5.1		1	0	0	0	0	0	1	1	1	1	1
2	49	164.6	61.8	22.8	76.1	144	84	+-	279	54	172	191		1		5.9	98	1	0	0	0	0				1		1
2	53	162.8	54.9	20.7	77.7	104	67	-		84	54	122				5.1	90	1	0	0	0	0				1		1
2	52	153.2	50.9	21.7	79.9	145	90	+-	275	89	55	162	10.8	0.72	66.4	5.3	125	1	0	0	0	0	0	0	1	1	1	1
2	69	154.8	42.4	17.7	67.8	183	106	-	277	103	60	143	18.1	0.55	82.1	5.5	95	1	0	0	0	0	1	1	1	1	1	0
2	54	162.7	63.8	24.1	80.5	126	86	-		74	38	85		0.47	104.8	5.6	92	1	0	0	0	0	1	1	1	0	1	1
2	62	160.1	62.8	24.5	92.2	133	85	+-	180	64	89	96		0.67	68.3	5.4	101	1	0	0	0	0	0	1	1	0	1	1
2	55	155	55	22.9	93.2	119	79	-		81	169	120				5.4		1	0	0	0	0	1	0	1	1	0	1
2	58	163.5	71.2	26.6	90.8	134	83	-	253	38	595	117		0.51	93.4	5.2		1	0	0	0	0	0	1	1	1	0	0
2	47	169.4	105.9	36.9	118	140	82	-		54	146	134				5.3		1	0	0	0	0	0	1	1	1	0	0
2	63	160.2	65.5	25.5	99.8	148	76	-		51	182	160				6.2		1	0	0	0	0	0	0	1	1	1	0
2	51	164.5	70.3	26	91.4	113	84	-		68	43	105				4.9		1	0	0	0	0	1	1	1	1	1	0
2	61	154.7	58.5	24.4	89	157	95	-		40	301	119				6		1	0	0	0	0	0	1	0	1	1	1
2	55	151.5	39.8	17.3	68.5	137	86	-		107	42	62	12.2	0.59	81.3	4.7	87	1	0	0	0	0	1	1	1	0	1	0
2	71	154.8	51.8	21.6	86.4	141	79	-		70	85	100				5.4	91	1	0	0	0	0	0	1	1	1	1	1
2	63	153.8	72	30.4	97	134	85	-	186	44	156	114	9.1	0.43	110.4	6.4	126	1	0	0	0	0	0	1	1	1	1	0
2	59	155.8	59.5	24.5	80.5	144	90	-	221	62	59	145	17.4	0.76	60.1	5.4	85	1	0	0	0	0	0	1	1	1	1	1
2	65	161	62.7	24.2	89	139	90	-	256	72	152	144	13.5	0.62	73.3	5.2	83	1	0	0	0	0	1	1	1	1	1	1
2	65	154.8	67	28	104	138	79	-	188	57	106	116		0.52	88.9	5.5	107	1	0	0	0	0	0	1	1	1	1	0
2	63	152	67.4	29.2	103.7	139	95	-	262	72	87	167	9.7	0.73	61.9	4.9	97	1	0	0	0	0	1	1		1	0	0
2	44	152.8	48.9	20.9	79	114	74	-	213	76	116	120	6.7	0.64	79.4	4.9	95	1	0	0	0	0	0	1	1	1	0	1
2	58	157	49.4	20	76.8	134	99	-	260	103	47	136	13.6	0.64	73.2	5.1	85	1	0	0	0	0	0	1	1	0	1	1
2	47	160.2	53	20.7	77.2	144	79	-	183	64	86	100	7.8	0.63	79.2	5.3	92	1	0	0	0	0	0	1	1	1	1	1
2	62	153	43.8	18.7	76	143	82	-	281	141	57	99	16.7	0.66	69.4	5.2	84	1	0	0	0	0	1	1	0	0	1	1
2	55	152.9	56.9	24.3	89	180	113	-	250	88	64	142	15.4	0.75	62.5	5.4	80	1	0	0	0	0	0	1	1	1	0	1
2	65	153	53.5	22.9	80.6	144	80	-	152	52	133	74	14.8	0.65	69.6	4.9	91	1	0	0	0	0	0	1	1	1	1	1
2	57	149.9	39.4	17.5	66.9	138	85	-	238	94	47	128	13.9	0.72	64.7	5	107	1	0	0	0	0	1	1	1	0	1	0
2	55	155.2	66.3	27.5	82.3	124	72	-	181	42	160	111				5.8	95	1	0	0	0	0	1	1	1	1	1	0
2	59	147.7	49.1	22.5	78.9	157	85	-		44	453	107	13.3			5.1	116	1	0	0	0	0	0	1	1	1	0	1
2	56	153.3	55.7	23.7	76.2	132	87	-		75	105	133	18.3			5.4	90	1	0	0	0	0	1	1	1	1	1	1
2	58	158.9	70.3	27.8	94	161	98	-		50	286	156	14.6			6.6	136	1	0	0	0	0	1	1	1	1	1	0
2	65	157.4	60.7	24.5	89.8	139	91	-		62	200	110	15.9			5.3	99	1	0	0	0	0	0	0	1	1	1	1
2	60	166.2	50.9	18.4	69	130	71	-		77	51	83	18.3			5.1	85	1	0	0	0	0	0	1	1	1	0	0
2	60	147.5	55.7	25.6	79.9	127	88	-		66	106	126	14.7			4.9	92	1	0	0	0	0	1	1	1	1	1	0
2	58	160.1	58.7	22.9	83	138	90	-		80	69	133	14.6			4.8	82	1	0	0	0	0	0	1	1	1	1	1
2	57	158.9	70.6	28	99.8	151	101	+-		47	199	165	12.1			5.4	101	1	0	0	0	0	0	1	1	0	1	0
2	65	144.8	63.5	30.3	91.8	127	80	-		38	261	102	17.7			5.3	89	1	0	0	0	0	1	1	1	1	0	0
2	57	159.8	80.6	31.6	104.7	111	65	-		68	236	108	16.5			5.8	112	1	0	0	0	0	0	1	1	1	0	0
2	54	153.1	63	26.9	84.8	135	84	-		66	135	180	19			5.1	94	1	0	0	0	0	0	1	1	0	1	0
2	64	150.5	39.6	17.5	68.9	118	82	-		78	61	132	15.5			5.1	86	1	0	0	0	0	0	1	0	0	1	0
2	61	154.6	52.3	21.9	81.7	120	67	-		42	239	128	17.8			5.2	112	1	0	0	0	0	0	0	1	1	0	1
2	56	154.3	53.8	22.6	76.6	125	81	-		87	72	108	16.3			5	102	1	0	0	0	0	0	0	1	0	0	1
2	55	162.2	72	27.4	95.7	112	73	+-		60	148	183	14.9			5.4	97	1	0	0	0	0	0	1	1	1	0	0
2	59	158.4	53.2	21.2	81.2	116	67	-		79	110	113	14.3			5.4	148	1	0	0	0	0	1	1	1	0	0	1
2	61	156.6	59.3	24.2	84.3	142	92	-		54	175	104	11.7			4.9	93	1	0	0	0	0	0	1	1	0	1	1
2	49	157	74.7	30.3	105.1	103	76	-		83	170	81	13.9			4.9	85	1	0	0	0	0	0	1	1	0	0	0
2	53	152.9	53.3	22.8	72.1	135	80	-		75	141	119	15.7			4.9	97	1	0	0	0	0	0	1	1	1	0	1
2	59	150	48	21.3	77.6	124	80	-		57	73	148	15.6			4.9	88	1	0	0	0	0	0	0	1	1	0	1
2	57	154.8	58.6	24.5	91	147	79	-		65	187	129	12.8			5.5	96	1	0	0	0	0	0	1	1	1	0	1
2	55	151.5	62.5	27.2	91.8	146	86	-		71	94	177	12.8			5.2	77	1	0	0	0	0	1	1	1	1	1	0
2	55	158	61.1	24.5	84.7	107	72	-		60	89	113	17.1			5.4	94	1	0	0	0	0	0	1	1	0	0	1
2	61	156.3	54.6	22.3	80.8	109	71	-		91	99	111				5.2		1	0	0	0	0	0	1	1	1	1	1
2	56	158.7	68.5	27.2	95.4	142	93	-		45	610	133	9.4			5.1	92	1	0	0	0	0	0	1	1	1	1	0
2	61	151.1	61.2	26.8	84.6	164	90	-		71	118	134	15.5			5.1	101	1	0	0	0	0	1	1	1	1	1	0
2	59	160.1	77.9	30.4	94	132	97	-		61	85	136				4.9		1	0	0	0	0	0	1	1	1	0	0
2	64	160.2	73.3	28.6	102.1	152	89	-		81	66	151				5		1	0	0	0	0	1	1	1	1	1	0
2	59	152.9	82.7	35.4	105.7	126	82	-		55	159	157		0.61	76.8	6.5		1	0	0	0	0	1	1	1	1	1	0
2	52	161.4	65.3	25.1	84.8	137	95	-		76	94	137	14.6			4.8	92	1	0	0	0	0	1	1	1	1	1	0
2	55	160.1	43.9	17.1	65.2	100	71	-		81	68	87	12.6			4.9	119	1	0	0	0	0	0	1	0	0	1	0
2	54	155	41.6	17.3	67.6	122	81	-		69	91	146				5.2	95	1	0	0	0	0	1	1	1	0	1	0
2	58	156.6	61	24.9	85.5	112	74	-		52	66	126				5.3	98	1	0	0	0	0	0	1	1	1	0	1
2	63	152.5	41.3	17.8	64.5	108	54	-		73	91	101				5.2	145	1	0	0	0	0	1	1	1	1	1	0
2	61	146.4	44.5	20.8	76.6	109	74	-		74	75	138	15			5.2	86	1	0	0	0	0	0	1	1	1	0	1
2	59	154	57	24	78.7	112	74	-		76	60	102		0.6	78.2	5.3		1	0	0	0	0	0	1	1	1	0	1
2	55	167.4	55.8	19.9	76.1	153	86	-		57	93	100		0.61	78.4	5.6		1	0	0	0	0	0	1	1	0	1	1
2	62	154	53.2	22.4	90	133	67	-		56	143	129				5.6		1	0	0	0	0	0	1	1	1	1	1
2	60	164.1	49.6	18.4	75.3	133	82	-		71	102	124				4.8		1	0	0	0	0	0	1	1	1	0	0
2	63	147	51.8	24	83.4	131	67	-		50	106	106				5.4		1	0	0	0	0	1	0	1	1	1	1
2	59	154.1	55.6	23.4	85	147	96	-		57	99	94				5.3		1	0	0	0	0	1	1	1	0	1	1
2	65	148.7	60.8	27.5	97.1	117	72	-		53	228	137				5.3		1	0	0	0	0	0	1		1	1	0
2	64	148	50.2	22.9	83	144	83	+		43	181	113				5.3		1	0	0	0	0	0	1	1	1	1	1
2	64	155.2	51.4	21.3	86.2	143	88	-		48	96	149				5.8		1	0	0	0	0	0	1	1	1	1	1
2	63	162	60.4	23	89.6	167	96	-		44	244	112				5.2		1	0	0	0	0	0	1	1	1	0	1
2	61	157.7	85.6	34.4	98.8	139	68	-		49	210	158				5.4		1	0	0	0	0	0	0	1	1	0	0
2	62	167	78.8	28.3	102.6	133	76	-		45	117	132				5.3		1	0	0	0	0	0	1	1	1	0	0
2	59	165.4	61	22.3	85.1	158	84	-		63	88	142				4.9		1	0	0	0	0	0	1	1	1	0	1
2	59	158.6	58.4	23.2	84.5	116	76	-		70	113	119				5.4		1	0	0	0	0	0	1	1	0	0	1
2	59	162.4	67.4	25.6	98.4	154	100	-		89	96	136				5.3		1	0	0	0	0	0	1	1	1	1	0
2	62	155.2	56.4	23.4	88.5	159	88	-		60	120	127				5.2		1	0	0	0	0	0	0	1	1	1	1
2	63	154.5	58.6	24.5	85.6	192	102	+		76	98	134				4.9		1	0	0	0	0	0	0	1	1	0	1
2	65	150.3	49.4	21.9	83.3	125	75	-		101	96	102				6.1		1	0	0	0	0	0	1	1	0	1	1
2	59	157.8	45.6	18.3	71.8	166	100	-		74	81	105				5		1	0	0	0	0	0	0	0	1	0	0
2	58	158.7	71.2	28.3	99.8	132	73	-		85	85	96				6.1		1	0	0	0	0	0	1	1	1	0	0
2	60	152.5	46.8	20.1	75.6	132	85	-		73	186	116				4.9		1	0	0	0	0	0	1	1	0	0	1
2	64	158	61	24.4	96	134	79	-		46	133	144				5.2		1	0	0	0	0	0	1	1	1	1	1
2	58	160	50	19.5	79.8	122	73	-		67	94	120				4.9		1	0	0	0	0	0	1	1	1	1	1
2	59	153	48.2	20.6	76.4	105	71	-		54	114	133				5.3		1	0	0	0	0	1	1	1	1	1	1
2	59	154.7	40.2	16.8	70.8	144	85	-		97	161	87				5		1	0	0	0	0	0	1	1	0	0	0
2	59	152.2	49	21.2	81	132	72	-		54	88	129				5.1		1	0	0	0	0	0	1	1	1	0	1
2	58	147.8	78.4	35.9	113.4	141	87	-		42	169	136				5.1		1	0	0	0	0	0	1	1	1	1	0
2	58	152.1	60.2	26	82	133	77	-		61	131	130				5		1	0	0	0	0	0	0	1	1	0	0
2	65	157.2	48.6	19.7	71.2	135	80	-		63	82	133				5.1		1	0	0	0	0	0	1	1	1	0	1
2	62	148.1	49.8	22.7	75.2	125	78	-		56	134	139				5		1	0	0	0	0	0	1	1	0	0	1
2	60	150.5	45.8	20.2	76.8	131	71	-		72	64	131				4.6		1	0	0	0	0	0	1	1	1	1	1
2	57	160	78	30.5	101.4	199	112	-		46	204	126				5.1		1	0	0	0	0	0	0	0	1	1	0
2	60	162.3	57.2	21.7	83.8	149	81	-		93	62	80				5.5		1	0	0	0	0	0	0	0	0	1	1
2	57	150.2	50	22.2	83.6	141	82	-		62	66	129				4.9		1	0	0	0	0	1	1	1	1	1	1
2	64	154.1			93.5	101	68	+-		84	111	111				4.9		1	0	0	0	0	0	1	1	0	0
2	63	157.6	48.4	19.5	82.8	140	85	-		47	116	111				5.3		1	0	0	0	0	0	1	1	1	1	1
2	56	163.1	76.6	28.8	103	133	92	-		60	225	159				5.5		1	0	0	0	0	0	1	1	1	0	0
2	60	156.4	55.6	22.7	88.8	154	97	+		62	181	140				5		1	0	0	0	0	1	1	1	1	1	1
2	58	159.6	77	30.2	105.4	144	86	-		54	93	92				5.3		1	0	0	0	0	0	1	1	1	0	0
2	59	161.5	66.2	25.4	97.1	134	79	-		53	115	99				5		1	0	0	0	0	0	1	1	0	1	0
2	55	156.2	86.2	35.3	110.3	141	82	-		55	89	120				5.4		1	0	0	0	0	0	1	1	1	1	0
2	55	156.7	61.8	25.2	83.5	164	91	-		83	82	93				4.9		1	0	0	0	0	0	1	1	1	1	0
2	55	174.1	63.6	21	85.4	142	87	-		86	51	93				4.9		1	0	0	0	0	0	1	1	0	1	1
2	58	145.8	47.6	22.4	81	155	101	+-		75	44	142				6.3		1	0	0	0	0	1	1	1	1	0	1
2	54	160.6	66.6	25.8	94.5	126	69	-		50	208	126				5.1		1	0	0	0	0	0	1	1	0	0	0
2	56	158.9	63.6	25.2	93.8	109	75	-		47	213	141				5.3		1	0	0	0	0	0	1	1	1	0	0
2	54	161.8	52.6	20.1	80.1	114	71	-		51	159	133				5.5		1	0	0	0	0	0	1	1	1	0	1
2	54	157.4	58.8	23.7	85.7	110	76	-		63	94	141				5.3		1	0	0	0	0	0	1	1	1	0	1
2	54	154.2	73.6	31	97.7	143	77	-		71	165	101				5.7		1	0	0	0	0	0	0	1	1	0	0
2	64	155	46.6	19.4	73.1	127	73	-		77	67	113				5.3		1	0	0	0	0	0	1	1	1	1	1
2	50	163.8	62.4	23.3	86.2	120	65	-		80	80	117				4.7		1	0	0	0	0	0	1	1	0	1	1
2	70	154.2	49.2	20.7	81.4	155	72	-		57	121	168				5.1		1	0	0	0	0	0	1	1	1	1	1
2	53	159.1	66.2	26.2	94	94	57	-		63	219	173				5.2		1	0	0	0	0	0	1	1	1	0	0
2	52	149.7	53.6	23.9	82.8	142	91	-		71	53	107				5.3		1	0	0	0	0	1	1	1	0	1	1
2	51	158.9	58.2	23.1	85.8	151	105	-		51	116	116				4.6		1	0	0	0	0	0	1	1	1	1	1
2	58	155.8	73.8	30.4	92.6	186	114	-		67	91	90				5.1		1	0	0	0	0	0	1	1	1	1	0
2	51	150	57.4	25.5	87.7	130	75	-		44	247	156				5.5		1	0	0	0	0	1	1	1	1	1	0
2	51	157.5	63.2	25.5	94.8	122	65	-		62	200	88				5.2		1	0	0	0	0	0	1	1	1	1	0
2	62	151.4	75	32.7	115.5	139	91	-		46	177	135				5.3		1	0	0	0	0	0	1	1	1	1	0
2	64	146.6	52.6	24.5	83.2	130	72	-		60	99	80				5		1	0	0	0	0	1	1	1	1	0	1
2	50	159	51.6	20.4	79.2	148	81	-		66	83	115				5		1	0	0	0	0	0	1	1	1	1	1
2	53	165.2	57.8	21.2	78.7	155	100	-		71	82	89				4.9		1	0	0	0	0	0	1	1	0	1	1
2	49	163.4	85.4	32	104.5	140	93	-		73	107	154				5.1		1	0	0	0	0	0	1	1	1	0	0
2	65	152.6	55.6	23.9	85.8	108	74	-		66	130	142				5.5		1	0	0	0	0	0	1	1	1	1	1
2	51	159.2	60.6	23.9	82.1	113	72	-		39	343	130				5.1		1	0	0	0	0	0	1	1	1	1	1
2	58	155.2	50.8	21.1	76.4	132	78	-		89	47	144				5		1	0	0	0	0	1	1	1	0	1	1
2	50	158.5	75	29.9	103	138	77	-		59	236	132				4.7		1	0	0	0	0	0	1	1	0	1	0
2	49	151.1	54.6	23.9	83.2	141	88	-		74	77	120				4.9		1	0	0	0	0	0	1	1	1	1	1
2	58	154.1	45.2	19	70	109	67	-		87	58	74				5.2		1	0	0	0	0	0	1	1	1	1	1
2	47	159.8	60.6	23.7	86	127	73	-		61	81	112				5.1		1	0	0	0	0	0	1	1	1	0	1
2	46	154.6	69.4	29	94.3	147	84	-		50	108	117				5		1	0	0	0	0	0	1	1	1	0	0
2	52	158.7	69.8	27.7	88.4	136	78	-		38	201	125				5.2		1	0	0	0	0	0	1	1	1	0	0
2	53	155	46.6	19.4	67.7	133	89	-		57	72	104				5.2		1	0	0	0	0	1	1	1	1	1	1
2	58	157	61.8	25.1	89.5	121	72	-		80	110	140				5.2		1	0	0	0	0	0	1	1	0	0	0
2	42	152.7	57.8	24.8	85.3	132	81	-		63	253	119				5.1		1	0	0	0	0	0	1	1	0	1	1
2	50	155.8	48	19.8	73.7	115	74	-		68	83	86				4.9		1	0	0	0	0	0	1	1	1	1	1
2	57	148.6	54.8	24.8	86.9	119	79	-		60	281	233				5.3		1	0	0	0	0	0	1	0	1	1	1
2	57	163.2	51.2	19.2	74.3	112	71	-		60	60	125				5		1	0	0	0	0	1	1	1	1	1	1
2	50	156.8	63.8	25.9	88.4	96	61	+-		54	134	155				5		1	0	0	0	0	1	1	1	1	1	0
2	55	152.4	46	19.8	78.4	122	76	-		48	112	103				5.2		1	0	0	0	0	0	1	1	1	0	1
2	36	150.7	44.6	19.6	68.1	135	74	-		76	59	43				4.7		1	0	0	0	0	0	1	1	1	1	1
2	42	164.5	55.6	20.5	74.8	121	77	+-		83	44	85				5.3		1	0	0	0	0	0	1	1	1	0	1
2	52	153.5	71.4	30.3	102.5	163	86	-		56	88	116				5.4		1	0	0	0	0	0	1	1	1	1	0
2	63	157.9	59	23.7	95	150	80	-		68	62	131				5.7		1	0	0	0	0	1	1	1	1	1	1
2	65	154	72.2	30.4	93	141	85	-		54	264	106				5.4		1	0	0	0	0	1	1	1	1	1	0
2	53	158	61.8	24.8	89.5	116	79	-		67	126	148				4.9		1	0	0	0	0	0	1	0	0	0	1
2	62	151.1	56.4	24.7	94.2	132	74	-		82	119	110				4.9		1	0	0	0	0	0	1	1	1	0	1
2	65	147.8	42.4	19.4	75	113	73	-		75	114	73				5.3		1	0	0	0	0	1	1	1	1	1	1
2	62	152	46.4	20.1	77.5	134	82	-		60	74	128				5.2		1	0	0	0	0	0	1	1	1	1	1
2	65	145.1	59.2	28.1	86	127	73	-		79	56	87				5.8		1	0	0	0	0	0	1	1	1	1	0
2	61	149.1	45.4	20.4	74.2	153	88	-		50	149	83				5		1	0	0	0	0	0	1	1	1	1	1
2	64	157.9	74.4	29.8	106.7	151	79	-		50	124	117				5.3		1	0	0	0	0	1	1	1	1	1	0
2	60	153.8	62	26.2	86	159	92	-		47	120	157				5.8		1	0	0	0	0	1	1	1	1	1	0
2	61	157.8	57.8	23.2	88.2	145	80	-		66	370	130				5.4		1	0	0	0	0	0	1	1	0	0	1
2	63	153.2	71.2	30.3	103.2	177	90	-		56	140	128				5.4		1	0	0	0	0	0	1	1	1	1	0
2	56	155.4	39.6	16.4	72	119	82	-		79	54	125				5.3		1	0	0	0	0	0	1	0	1	1	0
2	64	146.7	57.8	26.9	92.4	136	73	-		54	176	151				5.9		1	0	0	0	0	0	1	1	0	1	0
2	49	162	50	19.1	74.8	148	88	-		100	57	53				4.6		1	0	0	0	0	0	1	1	0	0	1
2	65	150.1	53.4	23.7	83.5	125	66	-		55	184	125				5.9		1	0	0	0	0	0	1	1	0	1	1
2	60	158.8	63.2	25.1	85	124	77	-		47	263	104				5.7		1	0	0	0	0	0	1	1	0	0	0
2	59	154.7	75.8	31.7	97	144	96	-		43	200	81				5.8		1	0	0	0	0	0	1	1	1	0	0
2	65	148.9	53	23.9	83.8	107	65	-		50	104	129				5		1	0	0	0	0	1	1	1	1	0	1
2	61	153.5	55.4	23.5	85	115	82	-		85	52	107				5.3		1	0	0	0	0	0	1	1	0	0	1
2	48	161	70.7	27.3	95.5	126	87	-	229	64	76	144	14.7	0.48	105.4	5.2	93	1	0	0	0	0	0	1	1	1	0	0
2	65	155.2	53.4	22.2	83.3	122	81	-		75	170	151				4.8		1	0	0	0	0	0	0	1	1	1	1
2	60	159.5	63.8	25.1	86.5	149	82	-		56	56	108				5.2		1	0	0	0	0	1	1	1	1	0	0
2	56	162.6	61.4	23.2	90.2	146	79	-		68	92	108				5.5		1	0	0	0	0	0	1	1	1	0	1
2	65	145.4	41.4	19.6	77.1	122	78	-		53	85	121				4.9		1	0	0	0	0	0	1	1	1	0	1
2	73	152.1	58.6	25.3	89	142	80	-		48	154	144				5.5	102	1	0	0	0	0	1	1	1	1	1	0
2	58	157.1	71.2	28.8	88.3	133	81	-	184	42	185	109	11.9	0.68	68.5	5.2	92	1	0	0	0	0	0	1	1	1	0	0
2	56	158.5	50.6	20.1	71.8	128	74	-		62	99	131				5.2		1	0	0	0	0	1	1	1	1	0	1
2	57	165.7	59.1	21.5	83.2	105	67	-	237	59	79	157		0.51	93.8	5.3		1	0	0	0	0	0	1	0	0	0	1
2	57	156.3	60.3	24.7	88.4	159	98	-	219	68	75	137		0.41	119.8	5		1	0	0	0	0	0	1	1	0	1	1
2	58	152.6	51.5	22.1	75.6	140	82	-	168	59	94	90		0.65	71.6	5.1		1	0	0	0	0	0	1	1	1	1	1
2	63	151.1	59.6	26.1	93.2	134	80			61	282	160	16	0.71	63.8	5	89	1	0	0	0	0	1	1	1	1	1	0
2	57	156.1	74.4	30.5	99.3	146	81	-		46	106	70				5	102	1	0	0	0	0	0	0	1	1	0	0
2	52	154.3	76.7	32.2	88.5	110	62	-		48	134	217		0.61	79.2	5.5		1	0	0	0	0	0	1	1	1	0	0
2	56	156.2	46.4	19	75.2	113	70	-	232	84	43	127	12.6	0.45	108.7	5.8	102	1	0	0	0	0	0	1	1	0	0	1
2	62	152.4	50.3	21.7	82.8	121	71	-		73	133	165		0.67	68.3	5.4	100	1	0	0	0	0	1	1	1	0	1	1
2	42	153.5	55.9	23.7	78.7	158	100	-	234	65	109	146	11.7	0.63	81.3	4.8	91	1	0	0	0	0	0	1	0	1	1	1
2	68	151.2	38.2	16.7	62.6	131	98	-	235	87	73	138				6.1		1	0	0	0	0	0	1	1	1	1	0
2	64	146.6	46.5	21.6	75	145	78	-		54	68	90	18.3	0.63	72.4	5.7	99	1	0	0	0	0	0	1	1	1	1	1
2	62	150.5	43.5	19.2	72	135	87	-		85	55	89	15.3	0.54	86.5	5	87	1	0	0	0	0	0	1	1	1	1	1
2	43	164.4	84.4	31.2	91.8	152	84	-		30	151	106				5.2	102	1	0	0	0	0				1		0
2	56	154.5	54.2	22.7	83.2	127	81	-	233	76	165	132		0.64	73.6	5.1		1	0	0	0	0	1	0	0	1	1	1
2	54	157.5	58.2	23.5	81.3	120	80	-		56	116	129		0.71	66.7	5.1		1	0	0	0	0	1	1	1	1	0	1
2	60	152	50.1	21.7	78.4	138	78	-	265	54	142	170	17.8	0.6	77.4	5.2	102	1	0	0	0	0	1	1	1	1	1	1
2	57	153	84.6	36.1	112.1	130	74	-	225	48	109	159	12.5	0.52	91.9	5.5	103	1	0	0	0	0	0	1	1	1	0	0
2	57	157.7	71.5	28.8	85.2	147	85	-		100	120	132				5.2		1	0	0	0	0	1	1	1	1	0	0
2	59	157.5	46.9	18.9	74.3	150	84	-		57	68	111				5		1	0	0	0	0	0	1	1	1	1	1
2	56	149.5	58.3	26.1	85.7	167	107	-		56	38	119				5.2	95	1	0	0	0	0	0	1	1	1	1	0
2	56	158.5	53.2	21.2	75.7	145	88	-		68	80	153	12.9			5.2	104	1	0	0	0	0	0	1	1	0	1	1
2	48	159.7	61.3	24	83.2	122	80	-		71	88	128				5.3	99	1	0	0	0	0	0	1	1	1	0	1
2	62	159.4	61.2	24.1	92.3	141	88	-	204	47	144	130	14.8	0.59	78.5	5.1	104	1	0	0	0	0	1	1	0	1	1	1
2	62	147	55.3	25.6	80.5	125	72	-		48	107	142	10.7			5.7	92	1	0	0	0	0	0	1	1	1	0	0
2	47	142.5	41.4	20.4	71.7	120	84	-		70	160	129		0.59	85.1	5.2		1	0	0	0	0	0	1	1	1	1	1
2	62	151	52.4	23	79.1	143	88	-		48	113	154		0.51	92	5.8		1	0	0	0	0	0	1	0	1	0	1
2	59	156	56.2	23.1	87.2	109	69	-		84	75	112		0.71	65	5.4		1	0	0	0	0	0	1	1	1	0	1
2	49	166.6	59.5	21.4	70.4	119	82	-		65	103	140				4.9	76	1	0	0	0	0				1		1
2	51	159.9	67.9	26.6	89.5	144	93	-	207	40	192	131	9.3	0.61	79.7	5.1	95	1	0	0	0	0	0	0	1	1	1	0
2	51	161.2	55.6	21.4	80.7	141	80	-	253	61	102	169		0.68	70.7	5.1	85	1	0	0	0	0	0	0	1	1	0	1
2	64	158.9	65.2	25.8	96.5	119	81	-		61	80	127				5.4	96	1	0	0	0	0	0	1	1	0	1	0
2	66	163.5	58.2	21.8	87.4	124	84	-	197	62	74	115	18.2	0.72	61.7	5.8	98	1	0	0	0	0	0	0	1	1	1	1
2	69	152	61.9	26.8	89.1	137	88	+		71	91	115				4.9		1	0	0	0	0	1	1	1	1	1	0
2	60	154.7	55.6	23.2	83.2	102	68	-	215	47	127	144	12.1	0.6	77.4	5.2	85	1	0	0	0	0	0	1	1	1	0	1
2	50	168.5	64.4	22.7	89.3	140	90	-		66	56	116	13.1	0.59	83.1	5.1	95	1	0	0	0	0	0	1	0	1	1	1
2	56	149.6	47.2	21.1	78.8	136	88	-		69	81	151	11.7	0.66	71.1	5.5	107	1	0	0	0	0	0	0	1	1	0	1
2	70	153.9	52.5	22.2	87.3	136	67	-	207	61	100	117	13	0.59	75.4	5.2	99	1	0	0	0	0	0	1	1	1	1	1
2	70	164.1	66.5	24.7	91	98	68	-		59	78	147	11.4	0.5	90.4	5.5	112	1	0	0	0	0	1	1	1	1	1	1
2	53	148.7	43.5	19.7	80.5	120	76	-		73	125	144				5.1	89	1	0	0	0	0	0	1	1	1	1	1
2	64	159.2	57.4	22.6	78.3	140	81	-		63	90	90	13	0.59	77.4	5.4	90	1	0	0	0	0	0	1	1	1	1	1
2	62	160.4	84.2	32.7	105	176	105	-	255	84	68	145		0.6		5.2	81	1	0	0	0	0				1		0
2	56	160.3	62.4	24.3	81	140	93	-	236	61	92	151	11.2	0.58	81.9	5.3	101	1	0	0	0	0	0	1	1	1	1	1
2	54	154.3	75.4	31.7	98.7	162	88	-	225	71	125	129		0.7	67.8	5.5	101	1	0	0	0	0	0	0	1	1	1	0
2	57	157.5	59.4	23.9	77	132	83	-	157	45	183	79		0.54	88.6	5		1	0	0	0	0	1	1	1	1	1	1
2	65	150.3	54.4	24.1	88.2	127	72	-	211	58	153	126		0.59	77.4	5.4		1	0	0	0	0	1	1	1	1	1	1
2	70	151.4	44.2	19.3	74	126	74	-	197	86	75	94		0.6	74.4	5.2		1	0	0	0	0	0	1	1	1	0	1
2	56	157.5	69.3	27.9	88.7	147	89	-		54	99	124				5	101	1	0	0	0	0	0	1	1	1	0	0
2	64	152.4	56.9	24.5	90	163	95	-		65	83	188				4.9		1	0	0	0	0	0	1	1	1	1	1
2	58	151	62.2	27.3	92.8	155	82	-		47	187	133		0.53	89.5	5.9	115	1	0	0	0	0	0	1	1	1	0	0
2	53	150.3	52.3	23.2	75.1	118	65	+-		87	65	125				5		1	0	0	0	0	0	1	1	1	1	1
2	60	152.2	54.2	23.4	84	169	94	-		68	368	124				5.3		1	0	0	0	0	0	0	1	1	1	1
2	60	152.4	50.4	21.7	83	106	66	-		54	40	63				5.3		1	0	0	0	0	0	1	1	0	1	1
2	68	147.2	47.8	22.1	88.6	153	82	-		64	95	155				5.7		1	0	0	0	0	0	1	1	1	0	1
2	67	145.2	55.2	26.2	88.2	166	73	-		43	267	94				5.4		1	0	0	0	0	0	1	1	1	1	0
2	65	150.4	61.6	27.2	88.2	117	78	-		74	67	188				5.7		1	0	0	0	0	1	1	1	1	0	0
2	63	149.7	48.6	21.7	82.2	115	80	-		67	74	95				4.8		1	0	0	0	0	0	1	1	1	1	1
2	68	149.6	58.4	26.1	85	153	87	-		86	82	101				5.7		1	0	0	0	0	0	1	1	1	0	0
2	65	159.4	63.1	24.8	90	121	78	-	164	58	78	86	12.1	0.63	72	5.1	87	1	0	0	0	0	1	1	1	1	1	1
2	57	152	48.6	21	76.7	117	69	-		77	111	118				5		1	0	0	0	0	0	1	1	1	1	1
2	53	167.7	59.5	21.2	79.1	127	81	-		53	129	140	12			5.2	92	1	0	0	0	0	0	1	1	1	0	1
2	58	150.2	51.2	22.7	80	115	66	-	225	76	57	125	13.2	0.67	69.3	5.2	81	1	0	0	0	0	0	1	1	1	0	1
2	46	163.1	67	25.2	90.4	135	83	-		77	179	185		0.64	78.3	4.7	97	1	0	0	0	0	0	1	0	0	0	0
2	57	161	58.8	22.7	85.5	135	89	-		59	50	129				6.1	120	1	0	0	0	0	0	1	1	1	0	1
2	62	151.3	60	26.2	93	115	84	-		80	110	98				5	87	1	0	0	0	0	0	1	1	0	0	0
2	60	144.9	49.5	23.6	80	114	66	-		55	80	170				5.4	91	1	0	0	0	0	0	1	1	1	0	1
2	46	159.5	58	22.8	79.3	145	89	+-		60	60	113	12.6	0.62	81.1	5.4	91	1	0	0	0	0	0	1	1	1	1	1
2	51	152	63	27.3	92	121	72	-	166	59	150	82	11.4	0.6	81.6	5.9	90	1	0	0	0	0	0	1	1	1	0	0
2	58	163.5	53	19.8	80.4	162	114	-	233	53	295	125		0.69	67.4	4.6	115	1	0	0	0	0	0	1	1	1	1	1
2	63	154.3	58	24.4	83.2	189	123	-	178	63	95	93		0.73	61.6	5	114	1	0	0	0	0	0	1	1	1	1	1
2	68	149.7	40.3	18	59	141	63	-		57	64	98				5		1	0	0	0	0	0	1	1	1	1	0
2	65	161.7	76.4	29.2	99.4	126	74	-		53	81	119				5.1	78	1	0	0	0	0	1	1	1	1	1	0
2	48	164	70.3	26.1	93	111	77	-	214	48	168	140		0.64	77.4	5.6		1	0	0	0	0	1	0	1	1	0	0
2	70	152.5	59.8	25.7	87.3	130	80	-	272	43	282	166		0.54	83.5	5.4		1	0	0	0	0	0	1	1	1	1	0
2	61	150	60	26.7	94.6	136	84	-		50	179	137				5.5	97	1	0	0	0	0	1	1	1	1	0	0
2	51	150.6	43.7	19.3	65.8	132	80	-	249	97	180	121		0.5	99	4.9		1	0	0	0	0	1	1	1	0	1	1
2	67	148.7	53.2	24.1	83	158	91	-	227	51	93	154		0.43	108.4	5.2	111	1	0	0	0	0	1	1	1	1	1	1
2	70	148.5	53.6	24.3	93.1	121	58	-	221	59	142	135		0.66	67	5.2	92	1	0	0	0	0	0	1	1	1	0	1
2	65	153.6	40.5	17.2	66.5	153	92	-	222	62	79	139		0.65	69.3	5.4	81	1	0	0	0	0	0	1	1	1	1	0
2	64	152.7	64	27.4	95.7	126	76	-	207	53	104	135		0.64	70.8	5.6	94	1	0	0	0	0	0	1	1	1	1	0
2	71	153.2	41.8	17.8	70.4	146	84	-	237	94	48	121		0.47	96.4	5.1	84	1	0	0	0	0	1	1	1	1	1	0
2	68	139.4	50.7	26.1	98.1	156	94	-	240	81	104	143		0.35	135.3	5.9	93	1	0	0	0	0	1	1	1	1	1	0
2	63	158.5	68.1	27.1	90.5	135	72	-	199	62	85	125		0.69	65.5	5.4	87	1	0	0	0	0	0	0	1	1	1	0
2	61	150.4	61.8	27.3	98.1	139	85	-	191	62	57	120		0.56	83.1	6.5	119	1	0	0	0	0	1	1	1	1	1	0
2	62	148.9	49.2	22.2	82.5	156	82	-	165	71	88	75		0.73	62.2	5.7	98	1	0	0	0	0	1	1	1	1	1	1
2	67	165.8	57	20.7	80.2	165	94	-	259	96	76	135		0.7	63.4	5.6	114	1	0	0	0	0	1	1	1	0	1	1
2	66	151.6	55.3	24.1	84.3	144	87	-	250	58	136	168		0.61	74	5.1	122	1	0	0	0	0	0	1	1	1	1	1
2	65	161.6	40.2	15.4	64.9	119	80	-	190	85	53	87		0.52	88.5	5.1	84	1	0	0	0	0	0	1	1	1	1	0
2	66	159.1	54	21.3	79.5	93	61	-	203	53	91	142		0.6	75.3	5.6	114	1	0	0	0	0	0	1	1	1	0	1
2	59	155.3	50.4	20.9	73.5	136	81	-	200	55	59	132		0.66	70.1	5.5	92	1	0	0	0	0	1	1	1	1	1	1
2	63	156.4	58.2	23.8	91	128	69	-	241	69	131	148		0.56	82.3	5.4	88	1	0	0	0	0	1	0	1	1	1	1
2	60	153.2	37.5	16	68.2	152	77	-	204	80	77	107		0.51	92.9	4.8	79	1	0	0	0	0	0	1	1	1	1	0
2	70	157	50.4	20.4	78.8	114	63	-	215	88	74	105		0.6	74.1	5.1	87	1	0	0	0	0	0	1	1	0	0	1
2	58	146	46.6	21.9	72.8	168	100	-	199	64	92	108		0.52	91.4	5.4	101	1	0	0	0	0	0	1	1	1	1	1
2	65	161.9	57.7	22	87.2	171	86	-	219	73	83	123		0.65	69.3	4.9	91	1	0	0	0	0	1	1	1	1	1	1
2	58	160.4	48.5	18.9	75.5	110	69	-	235	61	53	162		0.58	81.1	6	96	1	0	0	0	0	1	1	1	1	1	1
2	60	150.2	44.2	19.6	69	127	59	-	266	103	91	134		0.69	66.8	5.2	95	1	0	0	0	0	0	1	1	0	1	1
2	56	153.9	74.3	31.4	102	124	77	-	252	51	234	156		0.6	79.4	5.5	103	1	0	0	0	0	0	1	1	1	0	0
2	58	155.9	55.9	23	85.8	137	90	-	172	46	74	107		0.6	78.6	5.3	86	1	0	0	0	0	1	1	1	1	1	1
2	51	157.3	58	23.4	86	135	76	-	215	61	140	131		0.68	70.7	5.1	88	1	0	0	0	0	0	1	0	1	1	1
2	67	158.9	54	21.4	88	98	72	-	203	69	97	109		0.63	71.1	5.9	112	1	0	0	0	0	0	1	1	0	0	1
2	59	168.9	59.8	21	83.8	127	75	-	197	60	55	114		0.57	82.3	5.4	87	1	0	0	0	0	0	1	1	0	1	1
2	61	153.6	63.1	26.7	89.2	119	70	-	224	50	90	147		0.62	74.3	5.1	95	1	0	0	0	0	0	1	1	1	0	0
2	65	146.8	40.5	18.8	74.6	136	79	-	211	63	148	113		0.56	81.6	5.6	100	1	0	0	0	0	1	1	1	1	0	1
2	54	152.9	54.9	23.5	84	134	75	-	165	77	78	66		0.56	86	5.6	88	1	0	0	0	0	0	1	1	1	1	1
2	48	154.1	53.4	22.5	77.8	125	84	-	224	82	77	130		0.49	103.6	5	88	1	0	0	0	0	1	0	1	1	1	1
2	61	162.3	65.6	24.9	86.2	131	84	-	199	60	76	123		0.53	88.7	5.5	97	1	0	0	0	0	0	1	1	1	1	1
2	46	156.4	48.3	19.7	74.5	125	78	-	188	68	70	107		0.47	109.1	5.1	101	1	0	0	0	0	0	0	1	1	1	1
2	73	146.7	40	18.6	70.6	131	82	-	195	59	71	119		0.49	91.3	5.5	105	1	0	0	0	0	0	1	1	1	1	1
2	68	157.7	60.5	24.3	91.5	145	72	-	217	39	366	121		0.61	73.3	6.7	114	1	0	0	0	0	0	1	1	1	1	1
2	54	143.4	43.2	21	74.5	118	69	-	247	90	86	122	7.7	0.5	97.4	5.3	91	1	0	0	0	0	0	1	1	1	0	1
2	29	133.3	41.5	23.4	73.8	174	117	-		86	40	103				5.1	83	1	0	0	0	0	0	1	1	1	1	1
2	51	159.1	73.1	28.9	85.7	123	80	-	154	58	68	73	13.9	0.68	71.1	5	97	1	0	0	0	0	1	1	1	1	1	0
2	51	156	75.5	31	102.3	126	73	-		45	192	120		0.47	105.9	4.9	178	1	0	0	0	0	0	1	1	1	0	0
2	56	161.6	82.9	31.7	104.4	140	81	-		45	242	92		0.72	64.7	5.5	98	1	0	0	0	0	0	1	1	0	0	0
2	53	160	68.8	26.9	95.6	144	89	-		55	136	166		0.65	73.5	5.5	116	1	0	0	0	0	0	1	1	1	1	0
2	58	153.4	53.2	22.6	83.3	112	71	-		53	167	125		0.61	76.8	5.2	96	1	0	0	0	0	0	1	1	1	0	1
2	55	163.5	60.3	22.6	78	130	73	-		57	38	88		0.66	71.5	5.2	89	1	0	0	0	0	0	1	1	1	1	1
2	55	163	55.8	21	78.3	126	72	-		91	127	98		0.75	62.2	5.2	93	1	0	0	0	0	0	1	1	0	1	1
2	55	159.5	67.6	26.6	95.6	149	87	-		60	148	133		0.7	67.1	5.2	93	1	0	0	0	0	0	1	1	1	0	0
2	57	162.8	76.5	28.9	100.3	156	83	-		52	277	124		0.72	64.4	5.9	105	1	0	0	0	0	0	1	1	1	0	0
2	62	160	65.8	25.7	92.6	169	82	-		39	174	107		0.68	66.9	5.3	103	1	0	0	0	0	0	0	1	1	1	0
2	64	154	57.8	24.4	86.5	91	58	-		63	77	108		0.62	73.3	5.8	97	1	0	0	0	0	0	1	1	1	0	1
2	59	154	50.8	21.4	78.5	148	95	-		58	299	134		0.7	65.7	5.1	119	1	0	0	0	0	0	1	0	0	0	1
2	58	157	61.2	24.8	87.5	140	87	-		52	123	124		0.67	69.3	5.6	86	1	0	0	0	0	0	1	1	0	0	1
2	58	145.1	60.3	28.6	91.2	156	94	-		63	103	132		0.63	74.1	5.4	91	1	0	0	0	0	0	1	0	1	1	0
2	47	150	48.7	21.6	68.7	149	97	-		72	95	77		0.61	81.5	4.8	89	1	0	0	0	0	0	1	1	1	1	1
2	58	157.5	55.9	22.5	79	134	94	-		69	115	142		0.73	63.1	5.1	87	1	0	0	0	0	0	1	1	1	0	1
2	55	155	50.6	21.1	79.7	114	68	-		62	141	99		0.62	76.6	5.3	107	1	0	0	0	0	0	0	1	1	0	1
2	58	156	59.9	24.6	82.2	135	87	-		79	135	111		0.51	93.4	5.3	105	1	0	0	0	0	0	1	1	1	1	1
2	59	151	69.2	30.3	105	121	71	-		43	203	193		0.6	77.8	5.1	100	1	0	0	0	0	1	1	1	1	1	0
2	59	157	63.2	25.6	89.4	135	82	-		62	96	108		0.53	89.1	5	109	1	0	0	0	0	0	1	1	1	1	0
2	52	159	90	35.6	88	153	86	-		49	97	113		0.55	88.7	6.8	94	1	0	0	0	0	0	1	1	1	0	0
2	59	150	63.1	28	87	150	89	-		45	107	129		0.54	87.3	5.2	81	1	0	0	0	0	0	1	1	1	0	0
2	64	148	54.3	24.8	89	123	68	-		63	119	121		0.57	80.4	5.9	194	1	0	0	0	0	0	1	1	1	1	1
2	51	152.8	48.2	20.6	70.5	164	96	-	224	85	61	120		0.69	69.6	4.9	116	1	0	0	0	0	0	1	1	1	0	1
2	63	151.9	44.9	19.5	79.8	112	74	-	254	61	110	165	11.8	0.61	75.3	4.9	74	1	0	0	0	0	1	1	1	1	1	1
2	62	155.5	47.4	19.6	78.3	109	75	-		66	103	125				4.9		1	0	0	0	0	1	1	1	1	1	1
2	60	155.5	74	30.6	100.2	197	99	-		74	122	139		0.75	60.9	5.5		1	0	0	0	0	1	1	1	1	1	0
2	63	154.2	45.4	19.1	71.2	131	60	-		67	206	129		0.64	71.5	5.3		1	0	0	0	0	0	1	1	1	0	1
2	61	150.8	72.5	31.9	102.5	144	84	-		39	424	115				6.7		1	0	0	0	0	0	1	0	1	1	0
2	54	157.8	70	28.1	98.6	171	82	-		63	99	102				5.5		1	0	0	0	0	0	1	1	1	0	0
2	62	144.2	46.8	22.5	83.7	98	65	-		53	418	106				6.4	111	1	0	0	0	0	0	1	1	0	1	1
2	64	163	90.6	34.1	100	154	83	+-		49	216	116		0.66	68.8	6.8		1	0	0	0	0	0	1	0	1	0	0
2	67	159.4	59.6	23.5	89	111	73	-		43	180	106				5		1	0	0	0	0	1	1	1	1	0	1
2	54	154.8	46.6	19.4	68.8	140	96	-	221	51	196	135		0.58	83.3	5.1	97	1	0	0	0	0	0	1	0	0	0	1
2	39	162.9	56.3	21.2	80.4	142	93	-	259	81	67	162		0.6	88.3	5.1	84	1	0	0	0	0	0	1	0	0	1	1
2	62	151.6	52.8	23	78	129	63	-		60	96	157	15	0.68	67.2	5.7	112	1	0	0	0	0	1	1	1	1	1	1
2	67	144.9	52.3	24.9	86	112	73	-		68	61	74				6.5	119	1	0	0	0	0	0	1	1	1	1	1
2	52	153.3	71.6	30.5	102	141	93	-		39	208	109				5.4	97	1	0	0	0	0	0	0	1	1	1	0
2	56	161.2	69.9	26.9	91.3	171	105	-		37	115	125		0.57	84	5	98	1	0	0	0	0	0	1	1	1	1	0
2	65	148.7	69.5	31.4	100	137	75	-	205	64	47	118	13.5	0.6	76	5.7	106	1	0	0	0	0	0	1	1	0	1	0
2	65	147.1	43.6	20.1	72	136	75	-	212	61	116	125		0.63	72	4.9		1	0	0	0	0	0	1	0	1	1	1
2	64	148.4	46	20.9	81.4	108	77	-		52	150	207				5.7	90	1	0	0	0	0	0	1	1	1	1	1
2	59	152.3	61.3	26.4	90.1	159	94	-	229	45	399	129		0.56	83.9	5.3		1	0	0	0	0	0	1	1	1	0	0
2	63	149.8	64.7	28.8	97.5	133	87	-	235	63	103	154		0.57	81.1	5.1		1	0	0	0	0	0	1	1	1	1	0
2	42	159.8	64	25.1	79	177	93	-	225	72	118	131		0.73	69.7	5.1	101	1	0	0	0	0	1	0	1	1	1	0
2	50	159.7	63	24.7	92.7	146	86	-		42	300	100	8.7	0.56	88.5	4.9	89	1	0	0	0	0	0	1	1	1	0	1
2	46	145.4	52.7	24.9	85.9	108	72	-	241	67	102	154		0.48	106.6	4.6	102	1	0	0	0	0	0	1	1	0	1	1
2	58	160.7	72.7	28.2	87.5	164	86	+-	224	56	65	147		0.51	93.4	5.6	88	1	0	0	0	0	0	1	1	1	1	0
2	54	152.8	56.4	24.2	81.7	130	81	+-	239	64	60	152		0.5		5.5	88	1	0	0	0	0				1		1
2	57	150.4	71.3	31.5	94.8	132	83	-	238	55	136	160				5.9		1	0	0	0	0	0	0	0	1	1	0
2	64	150.4	48.7	21.5	77.1	133	72	-	154	63	84	71		0.9		6.2	102	1	0	0	0	0				1		1
2	63	152.2	57.3	24.7	94.7	116	72	-	185	83	98	75	16	0.66	69.1	6.7	123	1	0	0	0	0	0	1	0	1	1	1
2	62	152.2	56.2	24.3	90	115	79	+-	188	94	93	67	16.6	0.62	74.3	6.1	110	1	0	0	0	0	0	1	0	1	1	1
2	60	148.9	60.9	27.5	91	120	75	-	204	54	62	137	19	0.69	66.8	5.5	106	1	0	0	0	0	0	1	1	1	1	0
2	50	164.5	62.7	23.2	81.8	160	110	-		58	148	170		0.37	138.4	5.4	113	1	0	0	0	0	0	1	1	1	1	1
2	55	148.1	46.6	21.2	78.2	137	81	-		73	88	125		0.73	64	5.4		1	0	0	0	0	0	0	1	1	1	1
2	55	159.1	56.3	22.2	84.5	136	92	-	256	81	172	143	12.9	0.56	86	5	105	1	0	0	0	0	0	1	1	0	1	1
2	51	167	54.2	19.4	76.8	122	90	-	225	92	71	103	11.8	0.46	108.5	4.7	88	1	0	0	0	0	0	1	1	0	1	1
2	67	147.5	54.6	25.1	88	111	56	-		64	134	134		0.62	72.7	6.5		1	0	0	0	0	0	1	1	0	0	0
2	59	159.8	74.9	29.3	112.7	156	91	-		76	197	129				6.4		1	0	0	0	0	0	1	1	1	1	0
2	50	161.3	86.2	33.1	101.4	122	72	-		63	66	118				4.7		1	0	0	0	0	0	1	1	0	1	0
2	58	158.6	46.1	18.3	71.5	148	83	-		95	48	83				5.3		1	0	0	0	0	0	1	1	1	1	0
2	60	159.2	57.3	22.6	89.8	136	70	-		57	101	160				5.2		1	0	0	0	0	0	1	1	1	0	1
2	34	155.2	44.1	18.3	67.7	137	79	-		81	96	106				4.6		1	0	0	0	0	0	0	1	1	0	0
2	61	158.5	43.6	17.4	71.5	152	93	-		144	58	93				4.7		1	0	0	0	0	0	1	1	0	0	0
2	63	155.3	56.8	23.6	88	116	74	-	238	57	132	150		0.73	61.9	5.3		1	0	0	0	0	0	1	1	1	0	1
2	51	157.6	58.3	23.5	85.3	133	84	-		75	123	95				4.9	99	1	0	0	0	0	0	0	0	0	1	1
2	65	146.5	43.9	20.5	73.3	125	87	-		52	151	165				6.1	100	1	0	0	0	0	0	1	1	1	1	1
2	62	159.9	61.7	24.1	91.3	140	91	-		63	93	152				4.9	99	1	0	0	0	0	0	1	1	1	1	1
2	55	156.2	50.8	20.8	82.8	138	83	-		79	61	144				4.6		1	0	0	0	0	1	1	1	0	1	1
2	68	149.8	61	27.2	82.5	152	77	-		43	125	173				5.2		1	0	0	0	0	1	1	1	1	1	0
2	52	158.8	55.4	22	73.4	154	78	-	282	44	232	172		0.66		5	88	1	0	0	0	0	0	0	1	1	1	1
2	62	149.6	46.9	21	85.5	129	81	-		69	205	109				5.4		1	0	0	0	0	1	1	1	1	0	1
2	60	153.6	62.4	26.4	91.3	128	77	-		69	98	151	9.1	0.56	83.9	5.7	91	1	0	0	0	0	0	0	0	1	1	0
2	72	159.4	49.1	19.3	82.9	106	58	-	182	62	69	97	12.5	0.54	82.8	5.2	102	1	0	0	0	0	0	1	1	1	1	1
2	62	148.4	47.5	21.6	75.5	126	76	-		80	63	124	16.8	0.6	76.7	5.3	85	1	0	0	0	0	1	1	1	1	0	1
2	63	152.5	57.7	24.8	87.5	114	77	-		49	108	139	14.5	0.55	84.3	5.3	96	1	0	0	0	0	0	1	1	1	0	1
2	43	160.4	53.3	20.7	75.2	160	109	-		53	102	118		0.5	104.7	4.8	91	1	0	0	0	0	0	0	1	1	1	1
2	70	149.2	44.7	20.1	72.5	149	78	-		66	52	126				5.3	93	1	0	0	0	0	0	1	1	1	0	1
2	65	164.3	59.7	22.1	84	149	95	-	195	72	65	107		0.74	60.4	5.2		1	0	0	0	0	0	1	1	1	1	1
2	74	147.2	55.6	25.7	90.1	139	80	-	258	66	132	155		0.51	87.1	5.8	113	1	0	0	0	0	0	1	1	1	1	0
2	74	145.3	46.1	21.8	78.8	114	66	-	199	61	144	118		0.45	99.9	5.3	83	1	0	0	0	0	1	1	1	1	1	1
2	71	151.9	68.3	29.6	104	158	81	+-	200	61	110	109		0.59	75.1	4.5	109	1	0	0	0	0	1	1	1	1	1	0
2	59	160	64.1	25	91	136	72	-		75	107	159				5.4	90	1	0	0	0	0	0	1	1	1	0	0
2	72	149.6	49.5	22.1	78.8	126	70	-	184	76	56	90		0.47	96	4.9	87	1	0	0	0	0	0	1	1	1	1	1
2	63	148.6	51.6	23.4	87.5	116	75	-	269	57	160	164	17.3	0.63	72.7	5.1	87	1	0	0	0	0	1	1	1	1	0	1
2	54	160.2	61.2	23.8	86.4	113	59	-	183	55	162	94	10.5	0.42	118.5	5.1	85	1	0	0	0	0	0	1	1	0	1	1
2	47	156	48.7	20	77.7	135	92	-	221	55	139	137	11.3	0.52	97.7	5	79	1	0	0	0	0	0	1	1	1	0	1
2	53	152.9	57.6	24.6	85.5	183	109	-	174	59	98	95		0.68	70	5.3	98	1	0	0	0	0	0	1	1	0	1	1
2	41	167.6	65.4	23.3	88.8	141	81	-	236	63	109	149		0.6		5.4	96	1	0	0	0	0				1		1
2	52	154.9	56.2	23.4	88.7	179	105	-	234	76	228	121		0.68	70.3	4.9	96	1	0	0	0	0	0	1	1	1	1	1
2	58	151.8	71.3	30.9	89.4	134	79	-	205	75	68	116				5.5	99	1	0	0	0	0	0	1	1	1	1	0
2	59	151.6	71.6	31.2	90.4	129	76	-	197	67	74	112				6.1	98	1	0	0	0	0	0	1	1	1	1	0
2	48	168.3	59.8	21.1	81.2	113	68	-	215	62	169	134				5.2	73	1	0	0	0	0	0	1	1	1	0	1
2	47	168.3	60.2	21.3	81.2	123	76	-	205	67	163	120				4.9	78	1	0	0	0	0	0	1	1	1	0	1
2	47	157.3	64.3	26	85	127	75	-	181	72	61	92				5.4	86	1	0	0	0	0	0	1	1	1	1	0
2	46	157.2	65.9	26.7	85	134	80	-	202	86	44	104				4.9	85	1	0	0	0	0	0	1	1	1	1	0
2	38	171.5	74.9	25.5	94.2	142	90	-	235	66	95	147	8.3	0.66	80.1	5.1	90	1	0	0	0	0	1	1	1	1	0	0
2	50	156.4	50.2	20.5	66.4	139	91	-	201	65	73	115	12.2	0.59	83.6	5.1	92	1	0	0	0	0	0	1	1	1	1	1
2	64	158.5	47.2	18.8	72.3	97	67	-	193	51	56	123	17.6	0.69	65.5	5.4	95	1	0	0	0	0	0	1	1	1	0	1
2	63	158.1	48.9	19.6	71.2	118	74	-	202	54	52	124	18.6	0.74	61	5.3	97	1	0	0	0	0	0	1	1	1	0	1
2	55	162.6	71.6	27.1	93	150	89	-	272	64	89	193		0.54	89.1	4.9	102	1	0	0	0	0	0	1	1	1	0	0
2	63	154.1	51.9	21.9	80.8	152	90	-	227	59	77	138	13.2	0.46	102.6	5.4	86	1	0	0	0	0	0	1	1	1	1	1
2	43	173.1	67	22.4	87.5	115	78	-	168	60	111	85		0.5		4.9	76	1	0	0	0	0				1		1
2	53	159.5	52.7	20.7		135	96	-	259	54	901	54		0.55	88.2	4.9	99	1	0	0	0	0	1	1	0	0	1	1
2	49	158.8	48.4	19.2	69	114	76	-		97	52	116		0.58	85.7	5.2		1	0	0	0	0	0	1	1	1	0	1
2	49	154	53.8	22.7	82.3	93	70	-	222	57	128	145		0.62	79.6	5.2	84	1	0	0	0	0	0	1	1	0	0	1
2	44	149	64.3	29	91.3	141	90	-		44	283	114		0.52	98.3	5.5	118	1	0	0	0	0	0	1	1	1	0	0
2	54	158.5	62.8	25	86.8	146	84	-		65	236	113				4.9		1	0	0	0	0	0	1	1	0	1	0
2	61	153.6	45.6	19.3	76	147	87	-		94	95	111				4.9		1	0	0	0	0	0	1	1	0	1	1
2	67	151.3	55.8	24.4	91.5	135	83	-		68	107	116				5.4		1	0	0	0	0	0	1	0	1	1	1
2	65	146	54.9	25.8	80	164	71	-		55	40	97				5	85	1	0	0	0	0	1	1	1	1	1	0
2	46	157	65.7	26.7	86.7	148	100	-		62	113	135				5.2		1	0	0	0	0	0	1	1	1	1	0
2	43	155.8	53.8	22.2	84.2	124	79	-		62	152	116				5.1		1	0	0	0	0	0	1	1	1	1	1
2	51	155.4	65.2	27	91.9	161	99	-		79	80	101		0.54	91.5	4.9	102	1	0	0	0	0	0	1	0	0	1	0
2	54	145.7	49.1	23.1	76.8	140	76	-		89	53	119				5.3	80	1	0	0	0	0	0	1	1	1	0	1
2	63	154	80.7	34	101.2	142	82	-		57	88	128				6.1	119	1	0	0	0	0	0	1	1	0	1	0
2	64	153.1	52.5	22.4	83.4	137	86	-		63	144	149				6.4	118	1	0	0	0	0	0	1	0	1	0	1
2	65	153.1	48.1	20.5	68.8	134	80	-		72	58	120				4.9	91	1	0	0	0	0	1	1	1	1	0	1
2	61	149.9	40.6	18.1	63.5	101	62	-		74	70	121				4.9	90	1	0	0	0	0	1	1	1	1	0	0
2	57	156.4	47.5	19.4	71.5	98	66	-		69	45	138				5.2	94	1	0	0	0	0	0	1	1	1	1	1
2	71	148.9	60.9	27.5	97.6	145	79	-		49	76	141				5.7	95	1	0	0	0	0	0	1	1	1	0	0
2	44	169.1	87.4	30.6	98	137	90	-	251	71	69	150		0.75	66.7	5	85	1	0	0	0	0	0	1	1	1	1	0
2	48	160.2	87	33.9	104.2	113	75	-	159	38	101	107		0.65	76.1	5.9	92	1	0	0	0	0	0	0	1	1	0	0
2	58	158.3	48.1	19.2	76.2	133	85	-		61	77	150	19.2			4.9	84	1	0	0	0	0	0	0	1	1	0	1
2	58	150.4	55.5	24.5	82.2	151	67	-		46	342	107				5.4		1	0	0	0	0	0	1	1	1	1	1
2	68	153.8	43.1	18.2	67.6	125	74	-		62	74	103				5	89	1	0	0	0	0	1	1	1	1	1	0
2	53	163.2	51.4	19.3	78.8	95	74	-		76	135	174	12	0.62	77.4	4.9	82	1	0	0	0	0	0	1	1	1	0	1
2	53	156.2	51.5	21.1	74.6	133	80	-		78	48	121	14.8	0.69	68.8	4.9	86	1	0	0	0	0	1	1	1	1	1	1
2	57	156.9	62.9	25.6	82.3	182	97	-	206	85	105	101	10.8	0.63	74.5	5.1	90	1	0	0	0	0	0	1	1	1	1	0
2	54	153.3	51.9	22.1	82.8	98	63	-	261	49	227	151	14.5	0.51	95.8	5.3	88	1	0	0	0	0	0	0	0	1	1	1
2	65	154.9	68.1	28.4	90.2	144	85	-	214	48	134	131	12	0.67	67.4	5.6	98	1	0	0	0	0	1	1	1	1	0	0
2	65	151.6	49.6	21.6	77.2	159	72	-	190	58	92	116		0.58	78.5	5.4	86	1	0	0	0	0	0	1	1	1	1	1
2	57	158.8	67.6	26.8	91	157	80	-	307	73	131	205		0.49	98	5.9	96	1	0	0	0	0	1	0	1	1	1	0
2	73	154.9	52.8	22	83.5	148	89	-	234	78	91	144		0.63	69.4	6.2	86	1	0	0	0	0	1	1	1	1	1	1
2	62	155.7	60	24.7	86	136	81	-	243	92	44	141		0.55	84.7	5.2		1	0	0	0	0	0	1	1	1	0	1
2	51	157	50.7	20.6	76	119	75	-	165	71	47	76	15.3	0.65	74.7	5.4	88	1	0	0	0	0	0	1	1	0	0	1
2	69	155.3	61.8	25.6	91	152	93	-	227	69	107	126	21.9	0.68	65.1	5.1	91	1	0	0	0	0	1	1	1	1	1	0
2	66	161.4	47.4	18.2	77.3	135	85	-		111	81	92				4.9		1	0	0	0	0	0	1	1	1	1	0
2	49	153.3	64	27.2	92.1	132	72	-	244	74	62	146	20.4	0.54	91.5	5.4	98	1	0	0	0	0	0	0	0	1	0	0
2	56	156.9	57.5	23.4	82.5	154	82	-	198	70	119	107		0.62	76.6	5.4		1	0	0	0	0	0	0	1	1	1	1
2	58	161.8	57.4	21.9	75.8	130	82	-		78	101	142				5.7		1	0	0	0	0	1	1	1	1	0	1
2	64	151.9	63.6	27.6	86	148	91	-		80	150	164		0.53	87.4	5.5		1	0	0	0	0	0	1	1	1	0	0
2	63	155.3	60.9	25.3	86.1	135	79	-		64	103	125				5.5	89	1	0	0	0	0	0	1	1	1	1	0
2	55	166.1	65.2	23.6	89	163	98	-		67	256	135	12.7			4.9	102	1	0	0	0	0	0	1	1	0	1	1
2	55	154.7	67	28	82.8	115	72	-		38	162	127		0.68	69.6	4.9	88	1	0	0	0	0	0	1	0	1	0	0
2	60	155	55.3	23	81	154	88	-		99	75	83		0.55	85.1	4.5	102	1	0	0	0	0	0	1	1	1	0	1
2	47	160	50.8	19.8	71.6	119	90	-		63	74	85		0.61	81.5	4.4	95	1	0	0	0	0	0	1	1	0	0	1
2	41	157	47.8	19.4	66.8	139	91	-		68	42	106		0.48	110.2	4.9	79	1	0	0	0	0	0	1	0	0	0	1
2	62	150.6	52.5	23.1	80	132	87	-		55	174	99				5.4		1	0	0	0	0	0	1	1	1	1	1
2	50	163.8	71.7	26.7	102.9	133	99	-		72	118	141				5.4		1	0	0	0	0	0	1	1	1	1	0
2	61	160.3	60.9	23.7	90.2	116	67	-		56	126	146		0.75	60.4	5.5		1	0	0	0	0	0	1	1	1	1	1
2	48	159.6	57.8	22.7	78.4	170	93	-		43	202	146	9.8			5.4	146	1	0	0	0	0	0	1	1	1	1	1
2	60	157.7	58.1	23.4	88.7	138	89	+		55	96	94				5		1	0	0	0	0	0	1	1	1	1	1
2	59	172.7	65.6	22	85.7	107	70	-		57	100	147				4.6		1	0	0	0	0	0	1	1	1	0	1
2	52	173.7	60.3	20	75	119	80	-		79	43	119	17.6	0.7	68.5	5.4	85	1	0	0	0	0	0	1	1	0	1	1
2	55	153.6	74.8	31.7	92.5	140	91	-		78	56	124				5.6		1	0	0	0	0	1	1	1	1	1	0
2	60	152.1	62.8	27.1	92.1	114	60	-		55	245	111				5.7		1	0	0	0	0	0	1	1	1	1	0
2	55	156.6	62	25.3	80.3	108	74	-		68	64	111				5.1		1	0	0	0	0	0	1	0	1	1	0
2	56	154.7	52.6	22	84.5	131	81	-		52	115	126				5	86	1	0	0	0	0	0	1	1	1	1	1
2	46	152.7	75.6	32.4	96.5	148	96	-	275	59	152	198		0.58	87.3	5.2	88	1	0	0	0	0	0	1	1	1	1	0
2	63	147.4	55.7	25.6	89	147	86	+-		50	144	99				6.7	129	1	0	0	0	0	0	1	1	1	1	0
2	59	150.1	53.3	23.7	90.3	123	59	-		41	129	99	15.3	0.68	68.2	5.6		1	0	0	0	0	0	1	1	1	0	1
2	61	159.2	60.4	23.8	84.9	106	58	-		67	63	130	14.4	0.63	73	4.9	94	1	0	0	0	0	1	1	1	1	1	1
2	64	157.6	47	18.9	67.7	147	88	-		111	38	105				5		1	0	0	0	0	1	1	1	1	1	1
2	46	158.3	48	19.2	70.5	176	97	-	171	64	57	93	11.2	0.61	82.1	4.7	114	1	0	0	0	0	0	1	1	0	1	1
2	48	166.2	67.7	24.5	85.5	144	91	-	227	54	72	155	10.5	0.64	77.4	4.9	80	1	0	0	0	0	1	1	1	1	1	1
2	63	148.6	41.9	19	73.2	93	57	-	210	67	108	112	10.2	0.64	71.5	4.9	89	1	0	0	0	0	0	1	1	1	1	1
2	52	161.4	57.4	22	79.8	144	75	-		82	80	103	13.6	0.54	90.5	5	98	1	0	0	0	0	1	1	0	0	1	1
2	59	162.8	52.9	20	68.3	133	92	-	223	59	95	143	12.1	0.61	76.8	4.7	87	1	0	0	0	0	0	1	0	1	1	1
2	59	163.9	63.3	23.6	85	117	79	-	235	53	101	164		0.62	75.4	5.3		1	0	0	0	0	0	1	1	1	1	1
2	69	144.3	45.3	21.8	81	103	64	-	210	61	60	131		0.57	78.7	5.3	91	1	0	0	0	0	0	1	0	1	1	1
2	67	151.8	45.3	19.7	72.5	96	60	-	244	62	79	158		0.53	85.9	5.5	88	1	0	0	0	0	1	1	1	0	1	1
2	72	149.3	45.9	20.6	72.5	165	59	+-	245	65	107	164		0.45	100.6	5.7	99	1	0	0	0	0	1	1	1	1	1	1
2	72	157.9	68.2	27.4	96.5	114	68	-	180	65	71	90		0.69	63.1	5.4	84	1	0	0	0	0	0	1	1	1	1	0
2	72	157.4	75.8	30.6	105.4	142	90	-	187	71	81	94		0.67	65.4	5.5	96	1	0	0	0	0	0	1	1	1	0	0
2	71	159.8	50.1	19.6	75.2	135	73	-	250	81	106	137		0.64	68.7	5.5	87	1	0	0	0	0	0	1	1	1	1	1
2	65	155.4	61	25.3	83.8	139	77	-	199	54	66	131		0.51	90.8	5.3	92	1	0	0	0	0	0	1	1	1	0	0
2	68	153.1	42.5	18.1	71.2	149	82	-	213	108	68	78		0.41	113.3	4.8	86	1	0	0	0	0	0	1	1	1	1	0
2	70	148.7	53.4	24.2	89.5	111	50	-	201	78	41	105		0.56	79.9	4.9	81	1	0	0	0	0	1	1	1	1	1	1
2	61	156.6	49.4	20.1	82	148	92	-	182	68	43	96	16.8	0.66	69.7	5	96	1	0	0	0	0	0	1	1	0	1	1
2	56	154.1	70.2	29.6	97	116	72	-	240	51	128	155	14.2	0.57	83.5	6.8	121	1	0	0	0	0	0	1	1	1	1	0
2	59	155.6	59	24.4	82.2	160	107	-	290	38	846	118	16.2	0.51	92.9	5.3	98	1	0	0	0	0	1	1	1	1	1	1
2	69	153.4	46.7	19.8	75	129	83	-	179	58	74	101	14.5	0.6	74.7	5.9	105	1	0	0	0	0	1	1	1	1	1	1
2	70	146.5	52.2	24.3	86.4	158	80	-		64	65	142				5.3	90	1	0	0	0	0	0	1	1	1	0	1
2	54	157.1	52.2	21.2	76.5	131	86	-	171	54	48	102	11.6	0.6	79.4	4.9	86	1	0	0	0	0	0	1	1	0	0	1
2	66	149.6	53.5	23.9	79	160	81	-	208	66	89	128		0.55	83.2	5.5		1	0	0	0	0	0	1	1	1	1	1
2	53	159.5	73	28.7	93.4	146	79	-		48	212	152		0.58	83.3	4.9	86	1	0	0	0	0	0	0	1	1	0	0
2	63	150.1	35.9	15.9	62.2	124	68	-	201	60	78	121		0.58	79.6	5.5		1	0	0	0	0	0	1	1	1	1	0
2	52	159.8	47.6	18.6	72	110	56	-		90	55	60		0.68	70.3	5	90	1	0	0	0	0	0	1	1	1	0	1
2	53	158	52.6	21.1	76.2	99	65	-		89	61	127				4.9		1	0	0	0	0	0	1	0	1	0	1
2	50	160	57.2	22.3	86	167	115	-		85	120	174		0.65	74.7	5.3	94	1	0	0	0	0	1	1	1	1	1	1
2	56	164.5	66.9	24.7	87.8	112	77	-		66	79	84		0.75	61.9	4.9	105	1	0	0	0	0	0	0	1	0	0	1
2	55	163	53.7	20.2	83	130	75	-		77	118	140		0.59	80.8	5	135	1	0	0	0	0	0	1	1	0	0	1
2	45	156.5	60.2	24.6	94	111	79	-	170	58	75	96	11.1	0.57	89.5	5.4	91	1	0	0	0	0	0	1	1	1	1	1
2	60	154.6	53.6	22.4	85.2	134	90	-		91	72	136				5		1	0	0	0	0	0	1	0	0	1	1
2	51	157.8	46.6	18.7	67	132	74	-		75	38	95				4.9		1	0	0	0	0	1	1	1	1	1	1
2	56	155.3	66.6	27.6	87.9	159	84	-		54	60	112				5.9		1	0	0	0	0	0	1	0	1	1	0
2	64	157.2	51.6	20.9	81.5	139	86	-		54	93	107				5.1		1	0	0	0	0	1	1	1	1	1	1
2	60	160.5	66.4	25.8	88.1	140	87	-		57	135	104				5.1		1	0	0	0	0	0	1	1	1	1	0
2	63	161.2	62.6	24.1	77.5	120	67	-		70	160	98				5.5		1	0	0	0	0	0	1	1	1	1	1
2	47	153.3	74.8	31.8	99.1	144	77	-		68	70	100				4.9		1	0	0	0	0	0	1	1	1	0	0
2	60	154.6	61.2	25.6	85	146	74	-		61	278	110				5.5		1	0	0	0	0	0	1	1	1	1	0
2	62	150.4	71.7	31.7	102.5	155	72	-		41	170	96				6.6	120	1	0	0	0	0				1		0
2	47	154	74.3	31.3	93.8	136	72	-		50	185	105		0.63	78.7	5.4	175	1	0	0	0	0	0	1	1	1	0	0
2	66	150.4	51.6	22.8	82.8	140	81	-	266	80	62	164		0.54	84.9	5.1	89	1	0	0	0	0	0	1	1	1	0	1
2	45	161.9	88.4	33.7	103.1	154	87	-		50	121	139		0.66	76.2	5.2	93	1	0	0	0	0	0	1	0	1	0	0
2	63	157.5	55.7	22.5	86	130	72	-		72	68	118		0.7	64.5	5.1		1	0	0	0	0	0	1	1	1	0	1
2	50	159.5	53.6	21.1	79.8	174	96	-		66	61	127				5	106	1	0	0	0	0	1	1	1	1	1	1
2	61	148.7	54.3	24.6	88.2	108	66	-		62	287	103				5		1	0	0	0	0	0	1	1	1	1	1
2	53	147.1	49.6	22.9	81	208	106	-		62	44	104	7			4.8	102	1	0	0	0	0	1	1	1	1	0	1
2	52	150.4	77.5	34.3	96	168	95	-		64	59	157				5.2		1	0	0	0	0	0	1	1	1	0	0
2	60	159.4	64.2	25.3	90.8	129	82	-		74	203	132				5.4		1	0	0	0	0	0	1	1	0	0	0
2	43	162.3	65	24.7	89.9	124	89	-		46	120	147				4.9		1	0	0	0	0	0	1	0	0	0	1
2	53	153.7	50.4	21.3	70	131	89	-		68	115	104		0.53	92.4	4.9		1	0	0	0	0	1	1	1	0	0	1
2	55	159.8	55.6	21.8	70.8	148	99	-		77	66	117		0.61	78.4	4.9		1	0	0	0	0	0	0	1	1	0	1
2	60	157.6	62.2	25	92.3	154	97	-		60	60	142				4.9	85	1	0	0	0	0	0	0	0	1	1	0
2	61	149	56.3	25.4	92.6	159	83	-		49	108	97		0.48	98.8	4.9	87	1	0	0	0	0	0	1	1	1	1	0
2	56	153.9	51.5	21.7	77	125	79	-	214	70	56	132	16.6	0.64	74	5	89	1	0	0	0	0	0	1	1	0	1	1
2	59	157.9	76.5	30.7	105.7	136	72	-	231	48	165	146	11.9	0.45	106.6	4.9	94	1	0	0	0	0	0	0	1	1	0	0
2	53	162	78.9	30.1	99.4	159	83	-	244	60	77	161	15.6	0.59	81.7	5.8	98	1	0	0	0	0	0	0	1	1	0	0
2	51	157.2	69	27.9	100.5	143	69	-		66	114	87				5.3	97	1	0	0	0	0	0	1	1	1	1	0
2	51	160.7	49.1	19	73	93	66	-	242	116	36	102		0.59	82.6	5.4	102	1	0	0	0	0	0	1	1	0	0	1
2	44	161.9	60.9	23.2	84.5	108	68	-	206	111	100	69	10.7	0.66	76.2	4.9	95	1	0	0	0	0	0	1	1	0	0	1
2	53	153.1	53.2	22.7	76.8	134	68	-	248	90	59	141	17.1	0.73	64.7	5	90	1	0	0	0	0	1	1	1	1	1	1
2	68	149.4	55.1	24.7	82.7	149	79	-		76	73	122				5.1		1	0	0	0	0	0	1	1	1	0	1
2	55	157.7	46.1	18.5	68.1	112	67	-	203	56	60	127	13.3	0.53	90.9	6.1	111	1	0	0	0	0	0	1	1	1	1	1
2	64	142.6	50.8	25	93.5	168	87	-		68	55	165		0.63	72	5.1		1	0	0	0	0	0	1	1	1	0	0
2	49	148.5	44.8	20.3	73.1	112	69	-		68	111	125				4.9	83	1	0	0	0	0				1		1
2	61	156.1	48.5	19.9	74.2	139	89	-	231	68	53	153		0.65	70.6	4.9	91	1	0	0	0	0	0	1	1	1	0	1
2	54	156.8	50.3	20.5	69	111	65	-	262	93	48	152		0.7	67.4	5.2	82	1	0	0	0	0	1	0	1	1	1	1
2	59	157.2	60.2	24.4	86.8	154	92	-		65	92	112				5.3	90	1	0	0	0	0				1		1
2	49	164.6	75	27.7	94.8	146	90	-	171	41	229	103	12.6	0.64	76.5	5	83	1	0	0	0	0	0	1	1	1	1	0
2	50	162.4	68.5	26	92	110	73	-	224	57	185	122	11.5	0.66	73.9	4.9	87	1	0	0	0	0	0	1	0	1	1	0
2	51	159.9	68.5	26.8	97.1	134	82	-		82	108	135	10.3	0.5	99.6	5.4		1	0	0	0	0	1	1	1	1	1	0
2	54	158.5	56.6	22.5	81.1	148	85	-	211	61	68	125	14.2	0.6	79.8	4.8	89	1	0	0	0	0	0	1	1	1	1	1
2	73	147.5	57.1	26.2	93.8	154	77	-		48	147	199				5.9	101	1	0	0	0	0	0	1	1	1	1	0
2	52	163	57.2	21.5	82.4	106	77	-		70	113	75		0.52	94.3	5.6	113	1	0	0	0	0	0	1	1	1	0	1
2	64	148.1	62.5	28.5	95.5	163	86	-	259	65	370	140		0.44	107.2	5.2		1	0	0	0	0	0	1	1	1	1	0
2	59	166	67	24.3	80.5	113	75	-	178	68	39	96		0.69	66.8	5.7		1	0	0	0	0	0	0	0	1	0	1
2	63	151.1	57.9	25.4	81	122	64	-	203	44	146	138	19.3	0.65	70.3	5.8	93	1	0	0	0	0	0	1	1	1	1	0
2	63	151.1	49	21.5	78.6	117	63	-	203	87	74	107	10.9	0.53	87.8	5	92	1	0	0	0	0	0	1	1	0	1	1
2	56	157.1	50.2	20.3	80	151	98	-	225	72	97	121	10.4	0.58	82.4	4.9	94	1	0	0	0	0	1	1	1	0	1	1
2	55	157.7	58.5	23.5	93.2	127	78	-	205	58	184	115	10.9	0.72	65.4	4.2	98	1	0	0	0	0	1	1	1	0	1	1
2	53	160.4	49.9	19.4	76.2	130	75	-	203	73	79	111	15.4	0.53	92.4	5.1	99	1	0	0	0	0	0	1	1	1	0	1
2	39	163.4	59.1	22.1		141	98	-	191	60	89	117	7.2	0.62	84.5	4.8	88	1	0	0	0	0	0	1	0	0	0	1
2	63	159.1	52.9	20.9	81.6	134	78	-	315	91	220	173	13.2	0.53	87.8	5	93	1	0	0	0	0	0	0	1	0	0	1
2	56	158.3	59.3	23.7	96.2	143	81	-	209	64	138	123	20.7	0.6	79.4	5	102	1	0	0	0	0	1	1	1	1	1	1
2	58	148.4	51.2	23.2	78.2	156	83	-		77	49	126		0.61	76.8	5.4	111	1	0	0	0	0	0	1	1	1	0	1
2	39	151.3	48.7	21.3		142	87	-	205	72	144	109	12.7	0.61	86	4.5	98	1	0	0	0	0	0	1	1	1	0	1
2	57	153.9	53	22.4	83.8	124	69	-		57	135	75		0.63	74.9	5.7		1	0	0	0	0	1	1	1	1	0	1
2	50	166.8	63.6	22.9	81.2	122	73	-		62	102	148		0.65	75.2	5		1	0	0	0	0	0	1	1	1	1	1
2	49	152.7	51.8	22.2	81.2	129	77	-		48	153	138		0.69	70.4	5.5		1	0	0	0	0	0	1	1	1	1	1
2	54	161.3	52.8	20.3	75.5	134	85	-		56	171	123		0.73	64.7	5		1	0	0	0	0	0	1	1	1	1	1
2	49	157.6	77.6	31.2	102.8	114	71	-		56	188	117		0.74	65.6	5.1		1	0	0	0	0	0	1	1	1	1	0
2	61	152.1	56.2	24.3	88	99	50	-		48	143	133		0.61	76	5.4		1	0	0	0	0	0	1	1	1	1	1
2	64	160.1	61	23.8	87	118	79	-		64	111	133				5.6	94	1	0	0	0	0	0	1	1	1	1	1
2	63	157.3	57.1	23.1	86.2	142	88	-		64	64	135				5.1	84	1	0	0	0	0	0	1	1	1	1	1
2	53	159.9	53	20.7	74.5	121	82	-		80	51	110				5.5	109	1	0	0	0	0	0	0	1	1	1	1
2	53	161	67.2	25.9	91.2	191	107	-		63	82	133				5.9	108	1	0	0	0	0				1		0
2	56	153.1	53.3	22.7	73.5	94	70	+-		76	49	96				5.1	86	1	0	0	0	0				1		1
2	53	166.8	71.2	25.6	82.7	106	70	-	215	64	115	128		0.57	84.9	5.6	103	1	0	0	0	0	0	0	1	1	0	0
2	47	150	71	31.6	96	140	75	-		72	63	153				5.1		1	0	0	0	0	1	0	1	1	1	0
2	46	155.2	79.6	33	94.9	120	77	-		66	74	127				5.2		1	0	0	0	0	0	1	1	1	1	0
2	51	158	77.4	31	95.6	137	88	-		69	87	89				4.9		1	0	0	0	0	0	0	1	1	0	0
2	63	163.2	60.6	22.8	86.7	135	76	-		43	118	127				5.4		1	0	0	0	0	0	1	1	1	0	1
2	63	144.2	49.7	23.9	83.5	113	72	-		68	130	112	19.9	0.64	71.5	5.7	94	1	0	0	0	0	1	1	1	1	1	1
2	64	156.6	64.5	26.3	99.2	129	77	-		41	322	100	13.3	0.59	77.4	5.4	93	1	0	0	0	0	1	1	1	1		0
2	56	151.7	61.1	26.6	96	126	81	-		49	356	186				5.3		1	0	0	0	0	0	1	0	1	0	0
2	61	156.7	56.9	23.2	79.2	116	71	-		71	112	120		0.6	77.4	5.3		1	0	0	0	0	0	1	1	1	1	1
2	65	163.1	59.7	22.4	81.8	148	82	-		44	56	144				5.1	108	1	0	0	0	0	1	1	1	1	1	1
2	40	158.6	80	31.8	93.1	150	95	+-		51	145	192				5.4		1	0	0	0	0	0	1	1	1	1	0
2	58	149	57.4	25.9	87	136	80	-		44	346	112	17.2			5.1	89	1	0	0	0	0	0	1	0	1	0	0
2	53	167.9	40.7	14.4	64.9	95	69	-	234	114	61	96	12.2	0.62	77.4	5.1	80	1	0	0	0	0	0	1	1	1	1	0
2	74	148.2	49.9	22.7	95.4	128	63	-		68	62	95				5.3	87	1	0	0	0	0	0	1	0	1	1	1
2	59	152	67.6	29.3	102.4	122	76	-		51	92	119				5.4		1	0	0	0	0	0	1	1	1	1	0
2	49	156.4	50.7	20.7	76.3	129	90	+-	200	84	128	94		0.75	64.7	4.9	104	1	0	0	0	0	1	1	0	0	1	1
2	49	156.7	55.2	22.5	80.6	157	98	-	169	57	99	102		0.49	102.4	5.4	87	1	0	0	0	0	1	0	1	1	1	1
2	51	165.5	55.5	20.3	69.5	143	89	-	193	82	28	98	13.8	0.7	68.9	4.9	91	1	0	0	0	0	0	0	1	1	0	1
2	68	157.4	68.8	27.8	93	137	73	-	230	57	164	146	15.7	0.69	64.4	6.1	97	1	0	0	0	0	1	1	1	1	1	0
2	68	155.7	36.5	15.1	67	126	81	-	224	86	49	110	16.6	0.67	66.5	5.2	97	1	0	0	0	0	1	1	1	0	1	0
2	68	148.3	39.4	17.9	64.1	139	67	+		70	77	85	11.1	0.46	100.3	5.4	83	1	0	0	0	0	0	1	1	1	1	0
2	65	149	53.7	24.2	84	107	63	-		50	83	103				5.5	90	1	0	0	0	0	0	1	1	1	1	1
2	54	153.6	48.7	20.6	74	107	63	-	225	62	68	147	10.2	0.62	77.4	5.5	102	1	0	0	0	0	0	1	1	1	1	1
2	61	155.9	53.6	22.1	83	116	80	-		79	65	118				5.3	101	1	0	0	0	0	0	1	1	0	1	1
2	63	151.3	56.8	24.8	87.5	117	79	-		63	119	139	14.3	0.58	79.2	5.3	93	1	0	0	0	0	0	1	1	1	1	1
2	74	155.1	59.8	24.9	93.7	122	67	-	221	74	64	119	16.1	0.58	75.6	5.6	92	1	0	0	0	0	1	1	1	0	0	1
2	60	161.5	80.6	30.9	99.1	157	81	-		47	236	106				5.2		1	0	0	0	0	0	1	1	1	1	0
2	60	152.8	45.6	19.5	77.8	165	98	-	260	66	106	173	16.1	0.58	80.7	5	108	1	0	0	0	0	0	1	1	1	0	1
2	45	153.5	82.9	35.2	106.2	149	84	-	177	55	49	116	12.8	0.56	90.7	5.4	97	1	0	0	0	0	0	1	1	1	0	0
2	58	150.4	48.3	21.4	77.3	133	85	-	210	66	79	121	14.8	0.59	79.6	4.9	93	1	0	0	0	0	0	1	1	1	1	1
2	72	146.7	46.1	21.4	82.7	158	80	-		54	121	99				5	94	1	0	0	0	0	0	1	1	1	1	1
2	57	162.5	80.2	30.4	94	150	79	-	224	64	95	130	18.6	0.47	103.1	6.5	122	1	0	0	0	0	0	1	1	1	0	0
2	55	153.5	48	20.4	69.7	121	79	-	231	87	72	122		0.51	95.3	5.1	97	1	0	0	0	0	0	0	1	1	1	1
2	58	150.5	53.5	23.6	81	127	76	-	209	55	192	123		0.59	79.6	5.1	85	1	0	0	0	0	0	1	1	1	1	1
2	55	154.2	51	21.4	75.4	171	91	-	198	69	89	110		0.66	71.5	5.3	100	1	0	0	0	0	1	1	1	0	1	1
2	62	155	54.3	22.6	82	131	77	-	240	69	97	157		0.6	76.7	4.9	82	1	0	0	0	0	1	1	1	1	1	1
2	68	154.4	53	22.2	92.3	138	81	-	188	41	161	104	22	0.62	72.4	5.5	108	1	0	0	0	0	1	1	1	1	0	1
2	60	162.9	55.1	20.8	83	149	84	-	270	73	71	173	16.6	0.59	79.2	4.9	95	1	0	0	0	0	1	1	1	1	1	1
2	57	158.3	59.6	23.8	85.5	108	71	-		90	49	131	17.9	0.6	78.6	5.3	85	1	0	0	0	0	0	1	1	1	0	1
2	36	154.1	65.8	27.7	93.2	114	80	+-	225	57	62	155		0.5		5	94	1	0	0	0	0				1		0
2	52	149	65.4	29.5	88.5	140	86	-	251	55	143	164	11.9	0.53	92.9	5.2	102	1	0	0	0	0	0	1	1	1	1	0
2	66	157.8	61.1	24.5	78	144	81	-	228	63	188	139		0.56	81.6	4.9		1	0	0	0	0	0	1	1	1	0	1
2	50	165.3	73.1	26.8	98.9	123	86	-	218	68	85	134	8.3	0.62	78.7	4.8	83	1	0	0	0	0	0	1	1	0	1	0
2	44	150.5	55.3	24.4	79.8	169	104	-		75	90	152	12	0.67	75	5.1	92	1	0	0	0	0	1	1	0	1	0	1
2	63	158.7	48	19.1	76.5	161	77	-		66	78	123				5	84	1	0	0	0	0	1	1	1	1	1	1
2	58	160.1	52	20.3	76.5	164	106	-		64	91	160				5.3	93	1	0	0	0	0	0	1	1	1	1	1
2	54	153.3	49.1	20.9	74.7	145	94	-		58	142	130		0.62	77.4	5.5		1	0	0	0	0	0	1	1	1	1	1
2	50	150.1	54.7	24.3	82.5	102	82	-		52	84	116				5	104	1	0	0	0	0	0	1	1	1	1	1
2	59	161	75.3	29	95.8	116	68	-		51	110	113		0.66	70.1	5.7	119	1	0	0	0	0	0	1	1	1	1	0
2	70	157.9	45	18	77.4	148	89	-		100	66	98		0.5	90.8	5.1		1	0	0	0	0	0	1	1	0	1	0
2	49	160.4	61.4	23.9	86.2	131	93	-		72	63	151				5.2	92	1	0	0	0	0	0	0	1	1	0	1
2	62	152.9	53	22.7	86.2	109	63	-		93	50	122				5.8		1	0	0	0	0	0	1	1	1	1	1
2	61	148.1	49.8	22.7	74.5	120	74	-		49	109	138				5.4		1	0	0	0	0	1	1	1	1	1	1
2	55	168.4	62.3	22	83.9	131	84	-	211	87	53	115	14.3	0.68	69.6	4.7	93	1	0	0	0	0	1	0	1	0	1	1
2	53	160.7	53.5	20.7	80.1	129	73	-	214	71	98	122	10.4	0.59	81.7	5.3	98	1	0	0	0	0	0	1	1	1	0	1
2	66	151.6	69	30	94.9	157	82	-	181	43	91	122	10.6	0.69	64.9	5.6	86	1	0	0	0	0	1	1	1	1	0	0
2	56	155.3	76.8	31.8	100.2	136	77	-	174	49	86	112	8.7	0.59	80.8	5.8	102	1	0	0	0	0	0	1	1	1	0	0
2	53	161.3	47	18.1	72	144	87	-	232	88	58	126	10.7	0.65	73.9	4.9	91	1	0	0	0	0	0	1	1	1	0	0
2	64	164.7	53.9	19.9	77.5	99	68	-	242	71	61	140	18.2	0.72	62.5	5.4	94	1	0	0	0	0	1	1	1	1	1	1
2	47	158.1	52.7	21.1	74.2	112	62	-	153	72	43	75	11	0.73	67	5.1	94	1	0	0	0	0	0	1	1	1	0	1
2	53	163.1	56.1	21.1	80	134	81	-	175	58	64	102	8.4	0.48	103	5.4	96	1	0	0	0	0	0	1	1	1	0	1
2	60	157.8	55.4	22.2	82	172	95	-	277	100	60	165	15.6	0.68	67.8	5.5	103	1	0	0	0	0	1	1	1	0	0	1
2	58	153	79.9	34.1	99.2	108	64	-		61	99	152				5.8		1	0	0	0	0	0	0	1	1	0	0
2	58	160.5	69.9	27.1	93.5	122	69	-		56	71	159				5.2		1	0	0	0	0	0	0	1	1	1	0
2	61	153.3	51.1	21.7	76	138	86	-		54	80	109				4.9		1	0	0	0	0	0	1	1	1	0	1
2	55	158.5	49.2	19.6	72.8	116	66	-		83	88	80				4.9		1	0	0	0	0	0	1	1	1	0	1
2	61	156.1	53.7	22	79.1	138	80	-		92	221	183				5.5		1	0	0	0	0	0	1	1	0	0	1
2	51	150.7	35.1	15.5	62.5	117	78	-		122	55	49				4.8		1	0	0	0	0	0	1	1	0	1	0
2	64	154.3	52.6	22.1	78.9	145	77	-		73	117	79				5.4		1	0	0	0	0	0	1	0	0	1	1
2	61	158.6	46.4	18.4	74	114	68	-		69	129	119				5.6		1	0	0	0	0	1	1	1	1	0	0
2	48	154	57.9	24.4	89.1	144	94	-		50	51	143				4.7	94	1	0	0	0	0	0	1	1	1	0	1
2	62	162.2	49.2	18.7	68.5	122	74	-	220	88	86	111		0.66	69.4	5.1	85	1	0	0	0	0	0	0	0	0	1	1
2	61	153.9	55.4	23.4	89.4	134	81	-		68	206	150		0.53	88.2	5.1		1	0	0	0	0	0	1	1	0	1	1
2	32	159.6	64.2	25.2		158	94	-	218	82	61	122		0.52	108.4	5.1		1	0	0	0	0	0	1	1	1	1	0
2	58	160.4	67.2	26.1	91	115	73	-		65	92	111				5		1	0	0	0	0	0	1	1	1	0	0
2	50	156.4	60.7	24.8	86.8	121	83	-		63	190	167				5.4		1	0	0	0	0	0	1	1	1	0	1
2	70	148.9	54	24.4	88.7	121	74	-	160	41	138	86	17.1	0.64	69.3	5.6	97	1	0	0	0	0	1	1	1	1	1	1
2	70	151.9	55.6	24.1	88	107	63	-	185	48	152	106	14	0.62	71.5	5.9	99	1	0	0	0	0	1	1	1	1	1	1
2	56	147.4	53.7	24.7	89.4	170	105	-		70	122	137	14.9	0.54	89.1	5.6	102	1	0	0	0	0	1	0	1	1	0	1
2	56	148.8	48.9	22.1	78.2	106	76	-	194	68	163	83	11.6	0.72	64.7	5.3	88	1	0	0	0	0	1	1	1	1	1	1
2	61	146.1	55.6	26	81.8	149	92	-	227	48	128	157		0.69	66.1	5.3		1	0	0	0	0	0	1	1	1	0	0
2	53	154.2	67.2	28.3	89.6	175	91	-	256	81	69	158	9.5	0.61	78.8	4.8	101	1	0	0	0	0	1	1	1	1	1	0
2	68	152.6	58.1	24.9	85.2	154	84	-	191	47	104	118		0.59	76.4	5		1	0	0	0	0	1	1	1	1	0	1
2	59	151.5	43.9	19.1	73.3	105	70	-	196	91	67	82	14.5	0.69	67.1	5.4	100	1	0	0	0	0	0	1	1	1	1	1
2	58	153.6	49.4	20.9	87.3	121	78	-		102	158	90				5.8		1	0	0	0	0	0	1	1	1	1	1
2	52	162.2	76.6	29.1	93	149	82	-	249	53	140	163	17	0.63	76.5	5.1	94	1	0	0	0	0	0	0	1	0	0	0
2	64	154	48.7	20.5	78.4	95	64	-	184	80	199	74		0.63	72.4	4.7		1	0	0	0	0	0	1	0	0	0	1
2	63	161.1	54.1	20.8	76.6	137	80	-		80	59	123	21.1	0.65	69.9	5.2	98	1	0	0	0	0	0	1	1	1	1	1
2	62	156.9	56.1	22.8	81.8	114	72	-		74	78	112	16.1	0.63	73	5.5	105	1	0	0	0	0	1	1	1	1	1	1
2	56	156.9	65.3	26.5	87.5	122	85	-	211	48	197	142	11.2	0.65	72.7	5.7	102	1	0	0	0	0	0	1	1	1	1	0
2	49	153.8	62.9	26.6	87.2	130	73	+-	211	45	97	145	10.9	0.68	71.5	5.3	80	1	0	0	0	0	0	1	1	1	0	0
2	54	173.7	61.4	20.4	84	146	93	-		75	33	94				4.8	93	1	0	0	0	0	0	1	1	1	1	1
2	63	149.7	46.7	20.8	80.5	119	63	-		63	153	165				5.2	83	1	0	0	0	0	0	0	1	1	1	1
2	57	148.2	49.4	22.5	82.6	120	91	-	171	93	63	60		0.43	113.7	4.7		1	0	0	0	0	0	1	0	0	0	1
2	56	152.8	44.5	19.1	76.1	116	78	-	257	86	139	140		0.77	60.4	4.9		1	0	0	0	0	0	0	1	1	1	1
2	56	159	53.7	21.2	74.2	149	97	-		70	34	162		0.67	70	4.9	102	1	0	0	0	0	1	1	1	1	1	1
2	62	147.5	60.2	27.7	99.1	146	84	-		58	101	112		0.57	81.1	6.2	97	1	0	0	0	0	0	0	1	1	1	0
2	40	158.7	53.6	21.3	78.2	135	91	-		82	59	118				4.9	92	1	0	0	0	0				1		1
2	39	150	45.1	20	67	125	86	-		72	40	103		0.55	96.4	5.2	84	1	0	0	0	0	0	1	1	1	0	1
2	34	167	58.4	20.9		146	95	-		65	54	98		0.66	82.8	4.6	88	1	0	0	0	0	0	1	0	1	0	1
2	44	167.3	60	21.4	79.2	128	83	-		72	70	115		0.58	88.4	5.8	101	1	0	0	0	0	0	1	1	1	1	1
2	50	160	60.9	23.8	88.5	149	87	-		58	146	138		0.57	85.8	5.2	86	1	0	0	0	0	0	1	1	1	1	1
2	46	157.4	67.5	27.2	91.6	144	84	+-		38	155	78				4.2	94	1	0	0	0	0				1		0
2	64	141.3	48.8	24.4	84.3	110	63	-		54	216	139				5.2		1	0	0	0	0	0	1	1	1	0	1
2	45	168.5	101.6	35.8	119	138	89	-		38	220	102				5.2	92	1	0	0	0	0	0	1	1	1	0	0
2	39	153.5	87.1	37	108.1	136	84	-		36	143	79				5.9	98	1	0	0	0	0	0	1	0	1	1	0
2	53	165	78	28.7	95	142	84	-		56	129	122		0.74	63.8	5.2	106	1	0	0	0	0	0	1	1	1	0	0
2	47	163.1	70.1	26.4	89.2	148	85	+		63	125	108				5.3		1	0	0	0	0	0	1	1	1	1	0
2	56	156.6	57.9	23.6	81.8	120	70	-		68	179	106				5		1	0	0	0	0	1	0	1	1	0	1
2	54	160.1	46.9	18.3	65.3	104	79	-		80	50	81				4.9		1	0	0	0	0	0	0	1	0	0	0
2	49	162.3	58.6	22.2	79	127	75	-		68	87	121				5		1	0	0	0	0	0	1	1	1	1	1
2	56	154	48.7	20.5	77.4	136	79	-		59	89	70	12.2	0.69	68.1	4.7	84	1	0	0	0	0	0	0	0	0	1	1
2	47	163.3	52.7	19.8	73.7	100	73	-		81	71	60	9.8	0.55	91.9	4.9	90	1	0	0	0	0	1	1	1	0	1	1
2	50	156.6	43.8	17.9	73.5	101	64	-		81	110	121				5.4	100	1	0	0	0	0	0	1	0	0	0	0
2	64	159.1	71.1	28.1	105.4	126	72	-		93	59	95				5.5		1	0	0	0	0	0	0	1	1	1	0
2	47	156.6	67.8	27.6	88	133	73	-		61	61	108		0.65	76.1	5.5	105	1	0	0	0	0	0	1	1	1	0	0
2	60	145.8	50.1	23.6	86.3	129	84	-		60	147	133				5.7	106	1	0	0	0	0	1	1	1	1	0	1
2	69	152.7	59.4	25.5	94	153	80	-		72	57	156				5.3		1	0	0	0	0	1	1	1	1	1	0
2	61	148	47.2	21.5	75.1	113	75	-		98	56	120				5.2		1	0	0	0	0	0	1	1	1	1	1
2	48	151.9	45.2	19.6	80.5	125	77	-		114	48	71				5.4		1	0	0	0	0	0	1	1	1	0	1
2	43	151.7	46.6	20.2	71.9	128	82	-		61	44	86		0.58	88.4	4.9		1	0	0	0	0	0	1	1	1	0	1
2	55	164.1	72.8	27	94	150	82	-		69	328	120	12.3			5.8	130	1	0	0	0	0	0	1	1	1	0	0
2	60	156.6	75.6	30.8	102	154	89	-		52	108	194				5.7		1	0	0	0	0	0	1	1	1	0	0
2	58	145	43.5	20.7	72.8	200	110	-		71	101	116				4.9		1	0	0	0	0	0	1	1	1	0	1
2	57	149.9	55.9	24.9	78	120	77	-		40	93	106				5.1		1	0	0	0	0	1	1	1	1	1	1
2	61	154	56.5	23.8	84.6	122	81	-	211	66	139	114	14	0.59	78.5	5.2	101	1	0	0	0	0	1	1	1	0	1	1
2	54	150.2	68.3	30.3	101.5	112	76	-		58	151	138				5.6		1	0	0	0	0	0	1	1	0	1	0
2	47	160.9	74.4	28.7	105.5	135	78	-	177	52	133	102		0.56	90.1	5.1	99	1	0	0	0	0	0	1	1	1	1	0
2	63	147.5	53.6	24.6	86.6	123	68	-		98	65	77				6.8		1	0	0	0	0	0	1	1	1	1	1
2	58	160.6	55.1	21.4	85	118	70	-	234	67	76	147	12.6	0.48	99.8	5.1	94	1	0	0	0	0	0	1	1	1	0	1
2	65	156.4	45.3	18.5	68.8	105	72	-	203	58	107	122	13.9	0.66	68.5	5.2	96	1	0	0	0	0	1	1	1	0	1	1
2	73	148.9	48.1	21.7	83	120	65	-	152	50	114	76	14.5	0.55	80.8	5.4	96	1	0	0	0	0	1	1	1	1	1	1
2	60	153.9	72.9	30.8	104	152	83	+-		84	44	155				5.6	99	1	0	0	0	0				1		0
2	68	148.1	55.5	25.3	82.3	128	80	+-		63	105	100				5.3	98	1	0	0	0	0	0	1	1	1	1	0
2	54	160.5	51.5	20	78.5	127	65	-		76	61	110				5.3	78	1	0	0	0	0	1	1	1	1	0	1
2	54	149.2	41.4	18.6	68.5	120	81	-		80	46	81				5.1	100	1	0	0	0	0	0	1	1	0	0	1
2	63	163.8	57.1	21.3	87	95	72	-	208	71	60	106	15.9	0.71	63.5	5.3	87	1	0	0	0	0	1	1	1	1	0	1
2	49	153.7	78.6	33.3	106.5	173	98	-		39	368	157				5.6	112	1	0	0	0	0	0	1	1	1	1	0
2	62	148.1	48.2	22	80	142	73	-		84	105	136				5.3		1	0	0	0	0	0	1	1	0	1	1
2	58	156.5	40	16.3	64.5	160	93	-	247	83	64	141		0.66	70.4	5.2	96	1	0	0	0	0	1	1	1	1	1	0
2	66	161.4	54.1	20.8	85.7	109	72	-	240	85	72	133		0.66	68.2	5.3	88	1	0	0	0	0	1	1	1	1	1	1
2	63	153.5	42.7	18.1	74.2	167	91	-	194	104	54	66		0.65	69.9	4.8	92	1	0	0	0	0	0	1	1	0	1	0
2	63	164.8	71.3	26.3	93.5	125	76	-	218	84	82	105		0.54	85.7	4.9	96	1	0	0	0	0	0	1	1	1	1	0
2	68	158.8	53.9	21.4	84.8	125	71	-	240	53	131	165		0.41	113.3	5.1	82	1	0	0	0	0	1	1	1	1	1	1
2	51	154.1	76.7	32.3	105.8	169	96	-		45	167	112				6.2	113	1	0	0	0	0	0	1	0	1	1	0
2	64	144.6	66.9	32	109.5	143	77	-		78	69	89		0.51	90.8	6.2		1	0	0	0	0	0	1	1	0	1	0
2	60	149.1	40.3	18.1	72.1	150	93	-		100	68	109				5.3		1	0	0	0	0		1	1	1	1	0
2	52	149.7	53.8	24	83.5	118	68	-	200	71	83	114				5.5	93	1	0	0	0	0	0	1	1	1	0	1
2	51	158.4	73.6	29.3	107.9	133	85	-	187	64	120	111				5.6	100	1	0	0	0	0	0	1	1	0	0	0
2	61	155.4	86	35.6	102.2	122	79	-		53	138	134				5.4		1	0	0	0	0	1	1	1	1	1	0
2	65	144.5	41.4	19.8	79.6	129	67	-		65	144	120				6.1		1	0	0	0	0	0	1	1	1	0	1
2	64	158.7	42.2	16.8	73.4	148	84	-		84	101	72				5.4		1	0	0	0	0	0	1	0	0	1	0
2	48	158.1	54	21.6	88.6	148	81	-	254	63	109	177	7	0.54	92.6	5.1	102	1	0	0	0	0	0	1	1	1	1	1
2	56	146.7	63.5	29.5	96.4	137	87	-		58	111	89				5.5	106	1	0	0	0	0	0	1	1	1	0	0
2	58	162.5	61.7	23.4	88	130	82	-		69	115	118		0.71	64.7	5	77	1	0	0	0	0	0	1	1	1	1	1
2	58	149.8	55.8	24.9	87.2	149	107	-	195	99	82	65		0.57	83.1	5.1		1	0	0	0	0	0	1	1	0	0	1
2	54	144.3	44.8	21.5	77.5	121	84	-		55	378	110		0.61	77.9	5.4	99	1	0	0	0	0	0	1	1	1	1	1
2	60	147.3	48	22.1	75.5	135	73	-		60	68	93				5.4		1	0	0	0	0	0	1	1	1	1	1
2	59	159.9	69.8	27.3	89.5	115	64	-		67	94	110				5.7	105	1	0	0	0	0	0	1	1	1	0	0
2	54	151	47.6	20.9	76.1	129	72	-	242	62	111	151		0.58	83.3	5.2	100	1	0	0	0	0	0	0	1	1	0	1
2	61	163.6	57.6	21.5	79.5	179	104	-	210	81	51	111		0.65	70.9	4.8	101	1	0	0	0	0	0	1	1	0	0	1
2	47	160	77	30.1	91	205	101	-	206	40	88	149		0.75	65.5	5	103	1	0	0	0	0	1	1	1	1	1	0
2	43	161	69.2	26.7	92.5	145	95	-	253	50	122	177		0.71	70.9	4.9	87	1	0	0	0	0	0	1	1	1	1	0
2	59	161.9	71.9	27.4	94	146	84	-		55	143	121				6.2		1	0	0	0	0	1	1	1	1	1	0
2	56	161.2	69.9	26.9	94	173	102	-		60	160	159				5.2		1	0	0	0	0	0	1	1	1	1	0
2	54	156	60	24.7	84.2	177	99	-	392	49	428	226		0.51	95.8	5.7	107	1	0	0	0	0	0	1	0	1	1	1
2	64	151.5	62	27	92.7	152	88	-	178	65	72	93		0.65	69.6	5.5	100	1	0	0	0	0		0	1	1	1	0
2	54	162.8	54.8	20.7	78.8	136	86	-	244	80	71	151		0.66	71.9	4.8	84	1	0	0	0	0	0	0	0	0	0	1
2	39	165.7	70.7	25.7		190	110	-		95	183	105				4.9	114	1	0	0	0	0	0	1	0	0	1	0
2	39	157.6	72.9	29.4		126	72	-	225	49	319	137		0.53	100.3	5.1		1	0	0	0	0	0	0	1	1	1	0
2	51	158.2	90.7	36.2	118.5	116	82	-		50	128	104				5.9		1	0	0	0	0	0	0	1	1	0	0
2	58	160	67.6	26.4	94.7	116	66	-		73	75	155	14.5			6	108	1	0	0	0	0	0	1	1	1	0	0
2	62	153.5	57	24.2	86.5	136	78	-		54	275	133				5.7		1	0	0	0	0	0	1	1	1	1	1
2	64	149.7	48.2	21.5	80.3	159	83	-		61	87	145				5.2		1	0	0	0	0	1	1	1	1	1	1
2	60	151.9	54.2	23.5	82.5	159	96	-		72	89	100				5.6		1	0	0	0	0	1	1	1	1	1	1
2	54	164	56.4	21	81.3	111	69	+		61	120	130	14.6			4.9	79	1	0	0	0	0	0	0	0	1	0	1
2	73	145	43.8	20.8	76.5	131	83	-	193	65	114	97		0.66	66.2	5	94	1	0	0	0	0	1	1	1	1	1	1
2	61	160.2	56.5	22	86	128	73	-		45	112	109				4.9		1	0	0	0	0	0	0	0	0	1	1
2	59	153.3	61.5	26.2	91.6	167	85	-		50	139	163				5.5		1	0	0	0	0	0	1	1	1	0	0
2	62	140.2	40.5	20.6	69.8	119	75	-		64	53	106				5.3		1	0	0	0	0	1	1	1	1	1	1
2	52	154	81	34.2	103.6	128	76	-		65	70	118				5.4		1	0	0	0	0	0	1	1	0	0	0
2	63	154.5	67.1	28.1	89.8	139	75	-		55	123	119				5.7	111	1	0	0	0	0	1	1	1	1	0	0
2	59	158.4	50.6	20.2	81.3	134	83	-		77	46	135				4.9		1	0	0	0	0	1	1	1	1	0	1
2	59	150.6	47.5	20.9	75	146	72	-		114	36	125				5.1		1	0	0	0	0	0	1	1	1	0	1
2	55	149.8	45.5	20.3	71.9	138	87	-		74	76	151				5.2		1	0	0	0	0	0	1	1	1	0	1
2	45	162.1	97.5	37.1	116.3	133	82	-		63	76	138				5.3		1	0	0	0	0	1	1	1	1	1	0
2	52	160.4	52	20.2	77.4	129	91	-		61	106	190				5.3		1	0	0	0	0	1	1	1	1	1	1
2	56	149.7	56.8	25.3	89.9	108	69	-		66	94	116				5.6		1	0	0	0	0	0	1	1	1	0	0
2	52	160	52.9	20.7	73.6	129	84	-		72	88	108				5.1		1	0	0	0	0	0	0	1	1	0	1
2	56	153.4	75	31.9	102.5	160	82	-		52	267	143				5.2		1	0	0	0	0	0	1	1	1	1	0
2	58	153.2	62.9	26.8	91.9	143	90	-		57	97	118				5.1		1	0	0	0	0	1	1	1	1	1	0
2	49	146.1	43.9	20.6	73.8	112	75	-		79	51	62				5.3		1	0	0	0	0	0	1	1	1	1	1
2	65	162.5	59.1	22.4	80	122	76	-		59	71	86		0.51	90.8	5.2		1	0	0	0	0	1	1	1	1	1	1
2	38	155.5	71.1	29.4	93.9	126	81	-	192	52	70	122	9.2	0.62	85.1	5.1	93	1	0	0	0	0	0	1	1	1	0	0
2	61	157.3	52.4	21.2	81.6	134	84	-	206	56	253	117		0.57	81.9	5	106	1	0	0	0	0	0	1	1	0	1	1
2	42	158.5	90.2	35.9	101.9	139	85	-	204	40	207	129		0.59	87.3	5.3	104	1	0	0	0	0	0	0	1	1	1	0
2	55	156.2	66.2	27.1	86.5	134	81	-		83	157	123		0.65	73.1	5.3	93	1	0	0	0	0	0	1	1	1	0	0
2	55	150.4	50.1	22.1	74.4	113	72	-		55	47	131	12.5	0.68	69.6	4.8	85	1	0	0	0	0	0	1	1	1	1	1
2	66	149.8	45.6	20.3	79	149	90	+-		57	50	89				5.3	112	1	0	0	0	0	1	1	1	1	1	1
2	64	151.2	55.4	24.2	89.5	133	82	-		52	127	133				5.3		1	0	0	0	0	0	1	0	1	1	1
2	67	152.3	51.2	22.1	83	158	99	-		43	145	184				5.4	93	1	0	0	0	0	0	1	1	1	1	1
2	57	163.3	53	19.9	75.5	104	70	-		72	92	117				5	88	1	0	0	0	0	0	0	1	1	1	1
2	66	153.7	45.8	19.4	83.2	162	91	-	195	68	60	107		0.59	76.7	5.1		1	0	0	0	0	1	0	1	1	1	1
2	43	152.1	85.5	37	115.5	116	64	-	218	51	163	157		0.61	83.7	5.6	97	1	0	0	0	0	0	1	1	1	0	0
2	65	153.2	50	21.3	83.2	186	105	-	230	100	41	111		0.57	80	4.6	91	1	0	0	0	0	1	1	1	0	1	1
2	49	150.3	42.6	18.9	69.5	123	72	-	173	50	125	101		0.48	104.7	5.2	93	1	0	0	0	0	0	1	1	1	0	1
2	62	155.2	52.3	21.7	80.5	127	74	-	197	52	72	129		0.52	90.1	6	111	1	0	0	0	0	1	1	1	1	1	1
2	62	147.2	47.8	22.1	83.8	112	63	-	226	61	110	137		0.64	71.5	5.4	82	1	0	0	0	0	1	1	1	1	0	1
2	57	158.8	52.7	20.9		141	69	-		72	45	87				4.9		1	0	0	0	0	1	1	1	1	1	1
2	51	152	51.4	22.2	71.5	130	70	-		58	80	105				4.5		1	0	0	0	0	0	1	0	1	1	1
2	71	152.6	52.3	22.5	70.5	130	77	-		55	138	141				5.7	101	1	0	0	0	0	0	1	1	1	1	1
2	47	157	51.5	20.9	73.9	116	76	-		72	83	105		0.64	77.9	5.3		1	0	0	0	0	0	1	1	0	0	1
2	62	149.6	54.9	24.5	84.3	153	89	-		55	186	145	10.4	0.43	110.9	6	116	1	0	0	0	0	0	0	1	1	1	1
2	59	155.9	48.5	20	74	116	76	-	221	77	73	121	14.7	0.63	74.1	5.3	80	1	0	0	0	0	0	1	1	1	0	1
2	49	157.3	68.1	27.5	90.8	115	65	-	192	47	169	113		0.6		5.8	91	1	0	0	0	0				1		0
2	66	149.8	50.6	22.5	81.5	122	65	-		64	103	176				5.1	97	1	0	0	0	0	0	1	1	0	1	1
2	49	158.6	64.6	25.7	82	134	82	-	229	58	103	159		0.7		5.8	99	1	0	0	0	0				1		0
2	49	154.1	54.7	23	81	109	80	-	231	45	117	164		0.7		5.3	93	1	0	0	0	0				1		1
2	63	162.8	55.3	20.9	84.3	134	90	-	193	85	97	73	15	0.7	64.2	5.1	91	1	0	0	0	0	0	1	1	1	1	1
2	55	159.4	56.5	22.2	84.5	147	97	-	218	64	67	130	9.6	0.48	101.9	5.3	102	1	0	0	0	0	0	0	1	0	1	1
2	50	154.5	53.9	22.6	70.2	147	103	-		56	187	121		0.66	73.5	4.7	91	1	0	0	0	0	0	1	1	1	1	1
2	57	163.6	65.4	24.4	89	106	64	-	233	67	234	135		0.69	67.4	5.8	93	1	0	0	0	0	0	1	1	1	1	1
2	57	148.8	57	25.7	92.1	143	92	-	238	56	125	164		0.59	80.4	5.4	103	1	0	0	0	0	0	1	1	1	0	0
2	46	155.6	61	25.2	81.8	162	106	-	160	52	46	96		0.64	78.3	4.9	87	1	0	0	0	0	0	1	1	1	0	0
2	51	156.9	47.6	19.3	82	122	95	-	191	78	82	96		0.51	97.4	4.9	91	1	0	0	0	0	0	1	1	1	0	1
2	57	151.9	58	25.1	78	140	86	-		73	112	109		0.6	78.6	5.3	99	1	0	0	0	0	0	0	1	1	0	0
2	64	155.1	52.6	21.9	72	186	101	-	176	64	83	95		0.53	87.4	5.4		1	0	0	0	0	0	1	1	1	1	1
2	53	167.5	49.4	17.6	69.4	160	85	-		93	47	92				5.1		1	0	0	0	0	0	1	1	1	0	0
2	51	155.2	72.7	30.2	92.2	215	153	+-		47	107	140		0.59	82.6	5.5	99	1	0	0	0	0	0	1	0	1	1	0
2	52	164.2	55.7	20.7	78.9	125	84	-	237	61	100	159	17.2	0.66	72.7	5.2	97	1	0	0	0	0	0	1	1	1	0	1
2	49	160.7	49.8	19.3	69.5	134	89	-	174	56	55	100	12.9	0.6	82	4.9	81	1	0	0	0	0	0		0	1	0	1
2	45	160.1	82.6	32.2	105	140	86	-	236	60	66	160	11.8	0.65	77.5	4.5	96	1	0	0	0	0	1	0	0	1	0	0
2	54	156.9	51.7	21	81	135	85	-		75	65	104		0.75	62.8	5.1		1	0	0	0	0	0	1	0	0	0	1
2	49	150.2	49.4	21.9	75.5	124	75	-		75	106	113				5.3	83	1	0	0	0	0	0	1	1	1	1	1
2	51	163.5	73.6	27.5	97.6	144	98	-		61	87	88				5.4	83	1	0	0	0	0	0	0	1	1	0	0
2	56	151.3	46.2	20.2	73.5	123	80	-		58	166	140		0.64	74	4.9		1	0	0	0	0	0	1	1	1	1	1
2	68	152.8	67.9	29.1	103.9	136	82	-		46	186	120				5.5	102	1	0	0	0	0	0	1	1	1	1	0
2	70	151.5	60.8	26.5	92.5	164	81	+		30	135	121				6.1	123	1	0	0	0	0	0	1	1	1	0	0
2	57	153.1	56	23.9	78.4	190	102	-	246	55	189	140		0.44	110.9	5.7		1	0	0	0	0	0	1	1	0	0	1
2	49	155.7	65.7	27.1	84.8	130	83	-	229	53	168	150	13.3	0.67	73.1	5.2	82	1	0	0	0	0	0	1	1	1	0	0
2	39	157.4	38.8	15.7	65.8	160	97	-		62	66	82				5.2		1	0	0	0	0	0	1	1	0	1	0
2	44	152.5	43.6	18.7	66.5	133	86	-		52	125	97				5		1	0	0	0	0	0	1	1	1	0	1
2	69	151.6	48.8	21.2	71.5	143	86	-		70	63	132				5.3	94	1	0	0	0	0	0	1	1	1	1	1
2	57	162.7	58.3	22	78.5	144	83	-		75	121	96				4.9		1	0	0	0	0	0	1	1	1	1	1
2	54	166.2	53.4	19.3	74	134	88	-		61	149	115				5.2		1	0	0	0	0	0	1	1	1	0	1
2	69	155.1	45	18.7	74	166	76	-	200	81	55	94	13.5	0.7	63.1	5.1	100	1	0	0	0	0	1	1	1	0	1	1
2	69	146.4	44	20.5	73.5	133	83	-		73	53	139	14.1	0.69	64.1	5.1	83	1	0	0	0	0	1	1	1	1	1	1
2	62	154	52.9	22.3	84.2	126	84	-		64	117	115	16			5.1	85	1	0	0	0	0	0	0	1	1	0	1
2	46	158.5	69.4	27.6	88.6	132	91	+-		50	116	141	16.5			4.9	85	1	0	0	0	0	0	0	1	1	0	0
2	64	166.7	79.3	28.5	109.9	131	80	-		45	158	130	11.4			6.9	124	1	0	0	0	0	1	0	1	1	1	0
2	56	155.5	61.8	25.6	91.8	146	86	-		37	339	120	17.5			5.1	91	1	0	0	0	0	0	1	1	1	1	0
2	53	162.8	58.8	22.2	90	143	101	-		72	65	132	12.4			5.2	87	1	0	0	0	0	0	1	1	1	0	1
2	62	151.7	61.5	26.7	93	118	81	-	193	53	60	118	19.5	0.65	70.6	5.9	106	1	0	0	0	0	0	1	1	1	0	0
2	51	157.4	51	20.6	75.5	148	102	-		67	89	127				4.6	81	1	0	0	0	0	0	0	1	1	0	1
2	48	155.6	46	19	70.9	159	96	-		59	102	112				5		1	0	0	0	0	0	1	1	0	0	1
2	56	160.2	65.9	25.7	92.5	113	78	-		54	179	139	10.2			5.2	89	1	0	0	0	0	1	1	1	0	0	0
2	58	175.4	88.2	28.7	107.3	148	99	-		62	149	157				4.8		1	0	0	0	0	0	1	1	0	0	0
2	57	167.4	64	22.8	93.3	147	87	-		92	149	122				5.5		1	0	0	0	0	1	1	1	0	1	1
2	61	152.6	67	28.8	99.2	125	71	-		44	240	188				5.8		1	0	0	0	0	0	0	1	1	1	0
2	60	149	60.7	27.3	92.6	159	83	-		41	174	132				6.2	121	1	0	0	0	0	0	0	1	1	1	0
2	49	153.5	73.2	31.1	86.9	142	90	-		68	177	128				4.9		1	0	0	0	0	0	1	1	1	1	0
2	47	146.3	63.2	29.5	92.8	136	83	-		51	150	242				5.9		1	0	0	0	0	0	1	0	1	0	0
2	49	167.5	54.5	19.4	79	140	84	-		67	35	73				5.3		1	0	0	0	0	1	1	1	1	1	1
2	40	156.6	61.5	25.1	83.5	156	102	-		46	77	136				4.9		1	0	0	0	0	0	1	1	1	1	0
2	53	152.7	56.7	24.3	76.4	127	79	-		52	133	146				5.3		1	0	0	0	0	0	1	1	1	0	1
2	57	151	41.2	18.1	74.7	128	80	-	221	88	118	117		0.57	83.1	5.3	102	1	0	0	0	0	0	1	1	0	1	0
2	48	158.5	50	19.9	79	135	89	-	149	80	50	59		0.61	81.5	4.6	102	1	0	0	0	0	0	0	0	0	0	1
2	54	160.7	75.8	29.4	98.5	143	89	-		66	115	126				5.1		1	0	0	0	0	0	0	1	1	0	0
2	54	166.6	58.7	21.1	77.5	122	79	-	202	71	77	108	15.9	0.75	62.8	4.9	95	1	0	0	0	0	0	1	1	0	0	1
2	60	150.5	54.3	24	83.3	156	97	-		86	96	89				6.5	124	1	0	0	0	0	0	1	1	0	1	1
2	71	146.4	44.7	20.9	83	157	85	-		40	161	99				5	97	1	0	0	0	0	0	1	1	1	0	1
2	48	155	47.1	19.6	70.5	140	90	-	162	58	126	85	9.8	0.73	66.6	4.6	80	1	0	0	0	0	0	1	1	1	0	1
2	48	147	57.7	26.7	80.2	130	86	-	215	65	100	126		0.59	84.1	5.2	87	1	0	0	0	0	0	1	1	1	0	0
2	56	158.3	57.5	22.9	81.6	113	79	-	175	58	78	101	13.5	0.51	94.8	5.1	94	1	0	0	0	0	0	0	1	1	0	1
2	57	149	26.7	12	58.2	144	82	-		87	112	116				4.8		1	0	0	0	0	0	1	1	0	1	0
2	66	152.5	40.8	17.5	65.8	122	78	-		80	70	121				5.5	90	1	0	0	0	0	0	0	1	1	1	0
2	67	158.5	49.3	19.6	76.3	105	63	-		73	67	95				5.6	105	1	0	0	0	0	0	1	1	1	1	1
2	51	158.1	69.4	27.8	88.9	135	76	-		59	159	96	12.3	0.62	78.7	5.1	87	1	0	0	0	0	0	1	1	0	1	0
2	69	153.8	51.4	21.7	81	127	66	-	255	108	57	113	14.5	0.57	79	5.5	93	1	0	0	0	0	1	1	1	1	0	1
2	70	149.7	53.4	23.8	92.3	137	77	-	233	49	184	144	12.3	0.7	62.8	5	91	1	0	0	0	0	1	1	1	1	1	1
2	65	155.3	50.4	20.9	82.2	169	67	-	275	100	59	146		0.65	69.6	5.2	87	1	0	0	0	0	0	0	1	1	1	1
2	61	157.8	62	24.9	86.6	124	69	-	248	80	52	151		0.69	66.1	5.3	91	1	0	0	0	0	1	1	1	1	1	1
2	60	150.2	51.8	23	76.4	144	91	-	221	75	110	123		0.63	73.4	5	86	1	0	0	0	0	0	1		1	1	1
2	74	151	63.9	28	98.2	132	79	-		63	73	93				5.3	91	1	0	0	0	0	1	1	1	1	1	0
2	45	151.5	57.6	25.1	80.8	115	79	-		76	168	161				5.2	95	1	0	0	0	0	0	0	1	1	1	0
2	58	158.6	56.8	22.6	85.5	161	92	-	230	74	131	124	15.2	0.64	72.8	5.6	91	1	0	0	0	0	0	1	1	1	1	1
2	60	148.4	54.6	24.8	89.5	135	87	-	248	62	122	155	10.8	0.5	95	5.2	100	1	0	0	0	0	0	1	1	1	1	1
2	52	163.7	55.2	20.6	78.2	135	75	+-	222	80	113	110	10.3	0.66	73.1	5.8	101	1	0	0	0	0	0	1	1	1	0	1
2	63	154	61.3	25.8	95.1	108	83	-	198	76	71	88	13.4	0.74	61	5.1	87	1	0	0	0	0	0	1	0	0	1	0
2	72	157.1	53.7	21.8	77.8	152	84	-		76	51	132				5.1	89	1	0	0	0	0	0	1	1	1	1	1
2	57	154.1	62.3	26.2	98.8	139	92	-		75	90	139				5.4	97	1	0	0	0	0	0	1	1	1	1	0
2	40	160.3	62.4	24.3	84.1	121	73	-		68	412	79	8	0.45	119.1	4.9	97	1	0	0	0	0	0	1	0	0	0	1
2	55	163.3	56.1	21	77.3	97	59	-		70	120	173	15.7	0.6	79.8	5	92	1	0	0	0	0	0	1	1	0	0	1
2	64	160.2	57.3	22.3	83	189	108	-		65	95	164	15	0.72	62.3	5.6		1	0	0	0	0	0	1	1	1	1	1
2	62	158.2	60	24	87.8	122	70	-	188	52	79	123	13.3	0.5	93.6	5.5	91	1	0	0	0	0	1	1	1	1	1	1
2	66	153.3	44.4	18.9	79.4	152	81	+-		68	172	86				4.7	78	1	0	0	0	0	1	1	1	1	0	1
2	60	152.7	52.9	22.7	78.8	136	74	-		59	93	136				5.2	93	1	0	0	0	0	0	1	1	1	1	1
2	52	157.6	56.4	22.7	76.6	156	95	-	193	74	107	98	9.1	0.59	82.6	4.9	100	1	0	0	0	0	0	1	1	0	0	1
2	68	158	53.5	21.4	83	130	85	-		56	153	140				5.2	75	1	0	0	0	0	1	1	1	1	1	1
2	65	153.5	48.4	20.5	83	118	76	-	200	58	85	107	11.6	0.53	87	5.3	94	1	0	0	0	0	1	1	1	0	0	1
1	63	161.9	61.3	23.4	81.1	115	70	-		51	128	124		0.8	75.4	5.9	120	1	0	0	0	0	0	1	1	0	1	1
1	58	164.5	90.9	33.6	109.4	138	92	-		40	240	152		0.79	78.3	5.5	102	1	0	0	0	0	0	1	1	0	1	0
1	54	164.9	66.5	24.5	84	107	69	-		48	193	101		0.65	99.5	5.1	100	1	0	0	0	0	0	1	1	1	1	1
1	61	167.4	66.6	23.8	86.2	145	82	+-		69	68	119		0.99	60.6	5.3		1	0	0	0	0	0	1	1	0	0	1
1	56	171.4	72.2	24.6	91	132	72	-		87	398	99		0.98	62.8	5		1	0	0	0	0	1	1	0	0	1	1
1	52	169	59.6	20.9	74.8	140	88	-		84	71	61		0.77	83.5	4.7		1	0	0	0	0	0	1	1	0	1	1
1	64	170.4	68	23.4	84.1	143	89	-		58	132	108		0.83	72.1	5.2		1	0	0	0	0	0	1	1	0	1	1
1	70	167.7	69.6	24.7	94.2	116	65	-		45	254	114		0.71	83.7	5.4		1	0	0	0	0	1	1	0	0	1	1
1	55	179.1	68.1	21.2	87	129	76	-		45	267	94		0.9	69.3	4.8		1	0	0	0	0	1	1	1	0	0	1
1	51	175.8	65	21	78.8	160	92	-		49	312	89		0.75	86.5	4.9		1	0	0	0	0	0	1	1	0	0	1
1	51	171	76	26	90.6	108	64	-		54	112	118		0.82	78.4	4.9		1	0	0	0	0	0	1	1	1	0	0
1	59	179.6	77.3	24	83.9	117	67	-		47	188	143		1	60.5	5.1		1	0	0	0	0	0	1	1	1	0	1
1	57	177.9	71.6	22.6	86.2	127	77	-		85	98	87		0.79	78.7	4.6		1	0	0	0	0	1	1	0	0	1	1
1	63	169.2	71.1	24.8	90.4	108	67	-		46	500	52		0.62	100.1	4.9		1	0	0	0	0	1	0	1	0	1	1
1	57	177.1	79.2	25.3	93.2	118	86	-		43	714	95		0.79	78.7	4.9		1	0	0	0	0	1	1	1	0	1	0
1	58	180.1	104.9	32.3	110.4	141	86	-		42	197	142		0.72	87.1	5		1	0	0	0	0	0	1	1	0	1	0
1	62	170.1	66.5	23	77.5	131	83	-		63	118	115		0.83	72.8	5		1	0	0	0	0	1	1	1	1	0	1
1	60	173.1	66	22	85.6	133	77	-		64	64	77		0.97	61.9	5.6		1	0	0	0	0	0	1	1	0	1	1
1	53	170.4	71	24.5	86	130	75	-		45	240	161		0.98	63.8	5.4		1	0	0	0	0	0	1	1	1	1	1
1	48	180.2	97.5	30	107.6	141	94	-		47	112	111		0.78	84.3	4.9		1	0	0	0	0	0	1	1	0	1	0
1	48	170.8	58.3	20	69.8	128	83	-		73	63	111		0.72	91.5	5.1		1	0	0	0	0	0	1	1	0	0	1
1	53	183	76	22.7	83.1	142	80	-		61	142	143		0.95	66	5		1	0	0	0	0	1	1	1	1	1	1
1	47	177.6	69.4	22	84.8	145	81	-		45	1346	46		0.92	70.8	5.2		1	0	0	0	0	1	1	0	0	1	1
1	50	172.6	77.2	25.9	95	117	83	-		45	86	90		0.76	85.7	5.8		1	0	0	0	0	0	1	0	1	0	0
1	70	157.1	58.4	23.7	90	121	63	-	185	56	58	113	14.1	0.75	78.8	5	94	1	0	0	0	0	0	1	1	0	1	1
1	70	167.1	53.4	19.1	70.2	102	68	-	141	56	48	73	12.8	0.77	76.6	4.6	102	1	0	0	0	0	0	1	1	0	1	1
1	60	164.4	61.8	22.9	89	141	90	-	221	49	87	150	14.3	0.65	96.4	5.3	105	1	0	0	0	0	0	1	1	0	0	1
1	64	165.8	74	26.9	95	138	83	-	244	50	425	128	12.3	0.88	67.6	5.1	102	1	0	0	0	0	0	1	1	0	1	0
1	63	159.8	69.9	27.4	93.8	157	90	+-		71	207	97		0.75	80.9	4.8	98	1	0	0	0	0	0	1	1	0	1	0
1	60	174.9	72.4	23.7	85.3	132	85	-	225	97	86	105	15.7	0.73	84.9	5.8	102	1	0	0	0	0	1	1	1	1	0	1
1	62	177	72.2	23	89.2	110	66	-	224	54	119	143	14.8	0.93	64.2	5	82	1	0	0	0	0	1	1	1	0	1	1
1	58	180.4	92.1	28.3	97.5	134	84	-		43	114	127		0.95	64.3	5.4	100	1	0	0	0	0	0	1	1	1	1	0
1	60	164.8	76.1	28	95	99	71	+-	180	49	99	112	18	0.97	62.2	5.2	105	1	0	0	0	0	0	0	1	0	1	0
1	60	164.7	80.5	29.7	104	129	83	-	199	44	116	140	14.6	0.76	81.3	4.9	89	1	0	0	0	0	0	0	0	1	0	0
1	60	176.6	82.3	26.4	93.2	94	62	-	167	34	261	75	14.4	0.78	79	5.2	101	1	0	0	0	0	0	1	1	1	0	0
1	54	167.3	76.7	27.4	84.9	148	67	-		38	169	131		0.85	73.8	6.4	115	1	0	0	0	0	0	1	0	1	1	0
1	60	175.4	85.5	27.8	91.8	125	85	-	174	46	43	120	15.9	0.7	88.9	5.8	104	1	0	0	0	0	1	0	1	1	0	0
1	59	175.3	83.7	27.2	90	145	85	+	178	51	49	119		0.88	69.2	5.6	106	1	0	0	0	0	0	1	1	1	0	0
1	58	167.8	72.1	25.6	89.2	126	79	-		36	282	108		0.8	77.6	5.4	110	1	0	0	0	0	0	1	0	0	1	0
1	57	171.1	59.8	20.4	83.2	147	101	-	203	54	204	109	15.7	0.69	91.2	5.4	89	1	0	0	0	0	1	1	0	0	1	1
1	56	165.5	74.7	27.3	95.7	117	75	-	205	45	89	143	11.3	0.71	88.9	5.1	92	1	0	0	0	0	0	1	1	0	1	0
1	57	170.4	83	28.6	91	139	83	-		54	128	168		1.01	60.4	5.4	110	1	0	0	0	0	1	1	1	0	1	0
1	52	174.2	81	26.7	93.8	140	82	+-		40	350	92		0.83	77	6	99	1	0	0	0	0	1	1	1	0	1	0
1	55	175.9	71.4	23.1	89	119	79	-	205	77	70	100	11.9	0.79	79.5	4.8	90	1	0	0	0	0	0	1	0	0	0	1
1	57	172.1	75.6	25.5	85	125	82	-		58	84	111		0.69	91.7	6	132	1	0	0	0	0	1	1	1	0	1	0
1	55	172.9	74.9	25.1	84	116	79	-	201	64	160	111	10.9	0.73	87.1	5.4	105	1	0	0	0	0	0	1	1	1	0	0
1	55	166.2	69.8	25.3	87	137	93	-	155	72	68	64	9.7	0.77	82.2	5.4	106	1	0	0	0	0	1	1	1	0	1	0
1	55	174	77.1	25.5	90.1	121	91	-	182	37	335	69	14	0.9	68.9	4.6	89	1	0	0	0	0	0	1	1	0	1	0
1	55	176.3	84.6	27.2	104.3	128	83	+-	162	45	138	89	13.9	0.92	67.3	5.5	96	1	0	0	0	0	0	1	1	1	1	0
1	60	171.2	69.2	23.6	84	118	80	-	235	61	99	154	14.8	0.61	103.4	5.2	108	1	0	0	0	0	1	1	1	0	1	1
1	73	176.9	87.3	27.9	98.2	139	93	-	188	45	121	112	13.2	0.8	72.3	5.1	93	1	0	0	0	0	0	1	1	1	0	0
1	53	170.6	81.5	28	94.2	134	85	-		58	123	98		0.99	63.1	5.4	106	1	0	0	0	0	0	1	0	1	0	0
1	53	171.2	80.6	27.5	88.8	127	74	-		62	135	107		0.92	68.4	4.9	99	1	0	0	0	0	0	1	1	0	1	0
1	65	171.8	77.4	26.2	91.3	135	79	-		58	124	115	15.9	0.78	77.2	6	116	1	0	0	0	0	1	1	1	0	0	0
1	64	167.5	78.9	28.1	93.2	122	68	-		35	421	68	12.4	0.61	101.4	4.9	94	1	0	0	0	0	0	1	1	0	1	0
1	63	158	59.6	23.9	85.9	129	75	-		37	120	131	12.5	0.88	68.3	5.3	81	1	0	0	0	0	1	1	1	1	0	1
1	59	175.8	68.2	22.1	83.8	147	69	-		64	77	112	12.7	0.69	90.8	5.1	91	1	0	0	0	0	1	1	1	1	0	1
1	64	165.3	62.3	22.8	84.7	140	79	-		58	131	92	16.9	0.96	61.8	5.4	98	1	0	0	0	0	0	1	1	1	1	1
1	60	178.1	66	20.8	85.6	129	83	-		61	171	122	15	0.84	72.5	5.7	132	1	0	0	0	0	0	1	1	0	1	1
1	55	168	65.9	23.3	82	132	86	-		74	117	105	13.3	0.8	78.8	4.9	93	1	0	0	0	0	0	1	1	0	0	1
1	55	172	77.6	26.2	89.5	127	90	-		52	117	94	13.5	0.86	72.4	4.9	103	1	0	0	0	0	0	1	1	0	0	0
1	64	165.2	59.5	21.8	83.8	135	74	-	147	65	68	59	10.4	0.7	87.3	5.6	104	1	0	0	0	0	1	1	1	1	1	1
1	61	167.2	67.8	24.3	79.4	151	92	-	216	81	83	114				4.8	98	1	0	0	0	0	1	1	1	0	0	1
1	54	172.8	93.6	31.3	103.1	106	64	-	185	40	69	141				5.1	94	1	0	0	0	0	0	1	1	1	0	0
1	70	172.1	72.7	24.5	90.6	143	92	-	165	43	191	83				5.1	96	1	0	0	0	0	0	1	1	1	0	1
1	59	184.5	90.5	26.6	95.8	132	95	-	236	45	196	157				5.5	97	1	0	0	0	0	1	1	1	1	1	0
1	61	157	58.1	23.6	81	164	95	-	221	57	149	143				5.8	96	1	0	0	0	0	0	1	1	0	1	1
1	57	174	75.5	24.9	88	139	93	-	183	30	151	115				5.3	108	1	0	0	0	0	0	1	0	1	1	1
1	56	168.4	84.3	29.7	97.6	131	71	-	229	61	98	156				5.4	89	1	0	0	0	0	1	1	1	0	1	0
1	64	161.7	57.7	22.1	82.4	126	76	-		50	119	95				5.3	85	1	0	0	0	0	0	1	1	1	1	1
1	56	164	72	26.8	91.5	154	83	-		35	171	163				6.3	130	1	0	0	0	0	0	1	0	1	0	0
1	65	176.8	81.4	26	93.1	140	84	-		39	181	143				4.9	92	1	0	0	0	0	1	1	1	1	1	0
1	72	156.2	58.8	24.1	88.1	113	77	-		41	132	107				5.3	96	1	0	0	0	0	0	1	1	1	1	1
1	61	169.8	79.3	27.5	97.8	122	78	-		60	148	144				5.6	99	1	0	0	0	0	0	0	1	0	1	0
1	65	170.8	63.5	21.8	83	185	94	-		75	168	117				5.4	102	1	0	0	0	0	1	0	1	0	1	1
1	53	165.3	100.2	36.7	122.6	187	110	-		61	95	108				5.3	93	1	0	0	0	0	0	1	1	1	1	0
1	73	162.1	56.8	21.6	75.8	109	70	-		77	58	82				4.8	92	1	0	0	0	0	0	1	1	0	1	1
1	73	151.7	49.3	21.4	76.5	139	80	-		61	61	120				5.3	88	1	0	0	0	0	1	1	1	0	1	1
1	73	164	61.1	22.7	83.5	102	62	-		66	60	67				5.4	88	1	0	0	0	0	0	1	1	1	1	1
1	56	168.6	67.7	23.8	87.5	136	91	-		51	180	148				5	89	1	0	0	0	0	1	1	0	1	1	1
1	54	164.1	68.5	25.4	87.6	152	91	-		50	136	153				5.2	101	1	0	0	0	0	1	1	1	0	0	0
1	68	161.7	52.6	20.1	79.8	121	72	-		60	48	81				5.2	96	1	0	0	0	0	0	1	1	0	1	1
1	68	168.5	71.2	25.1	89.7	116	71	-		36	71	127				5.2	103	1	0	0	0	0	0	1	1	1	1	0
1	58	164	59.8	22.2	87.7	117	81	-		43	191	84				5.1	94	1	0	0	0	0	0	1	1	0	1	1
1	63	165.8	70	25.5	90.5	158	89	+-		55	154	148				5.8	99	1	0	0	0	0	1	1	1	1	1	0
1	54	166	53.6	19.5	73.5	156	98	-		95	55	107				4.7	92	1	0	0	0	0	0	1	1	0	1	1
1	72	163.1	73.5	27.6	93.8	171	91	-		45	96	118				5.4	94	1	0	0	0	0	0	1	1	1	0	0
1	72	153	70.9	30.3	89.2	136	66	-		35	91	133				5.4	117	1	0	0	0	0	1	1	1	1	1	0
1	74	157.4	60.2	24.3	86.1	150	81	-		44	96	122				5.1	95	1	0	0	0	0	1	1	1	0	1	1
1	57	172.8	88.4	29.6	97.8	112	85	-		41	160	121				5.1	111	1	0	0	0	0	1	1	0	0	1	0
1	62	161.6	51.4	19.7	81.7	140	96	-		72	55	93				4.9	82	1	0	0	0	0	1	1	1	0	0	1
1	62	173.7	74.4	24.7	92.4	136	85	-		69	78	121				4.9	95	1	0	0	0	0	0	1	1	1	0	1
1	55	171	70.4	24.1	86.1	128	79	-		82	76	95				5.2	99	1	0	0	0	0	0	1	1	0	1	1
1	73	160.2	64.6	25.2	88.4	131	72	-		35	81	105				5.2	119	1	0	0	0	0	0	1	1	1	1	0
1	70	158.6	61	24.3	86.6	115	59	-		65	88	57				5.4	98	1	0	0	0	0	1	1	1	1	1	1
1	67	160.5	61.5	23.9	88.5	170	92	-		42	98	130				5.6	111	1	0	0	0	0	0	1	1	0	0	1
1	59	172.3	75.1	25.3	91	130	88	-		73	155	114	11.6	0.7	89.4	5.1	106	1	0	0	0	0	1	1	1	1	1	0
1	71	165.1	82.7	30.3	97.6	163	84	+-		51	206	108	14	0.67	88.8	6	107	1	0	0	0	0	0	0	1	0		0
1	64	176.7	62.3	20	80.8	134	95	-	206	64	83	120		0.71	85.5	5.3	101	1	0	0	0	0	0	1	1	0	1	1
1	64	176.5	61	19.6		125	79	-		69	206					5.3	104	1	0	0	0	0	0	1	1	0	1	1
1	57	180.4	76.9	23.6	97.3	132	94	-	191	63	160	91		0.66	96.3	5.4		1	0	0	0	0	0	1	1	0	0	1
1	55	164.8	85.4	31.4	106	148	86	-	195	46	412	93		1.01	61.1	5.4		1	0	0	0	0	0	1	1	0	1	0
1	58	163.5	65.2	24.4	80.7	117	84	-	216	50	84	151		0.82	75.2	5.2		1	0	0	0	0	0	0	0	1	0	1
1	65	167.2	77	27.5	98.9	106	60	+-	191	54	171	101	12.1	0.87	68.2	5.8	98	1	0	0	0	0	0	0	1	1	1	0
1	55	167.4	78.4	28	97	121	81	-	170	34	114	111	12	0.78	80.6	6.6	102	1	0	0	0	0	0	1	1	1	0	0
1	60	178	124.1	39.2	126.3	123	77	-		57	77	56				5.1		1	0	0	0	0	0	1	1	0	1	0
1	64	177.2	73.3	23.3	88	88	59	-	196	47	92	137	21.5	0.91	65.5	5.3	95	1	0	0	0	0	0	1	1	1	1	1
1	62	165.3	74.1	27.1	89.5	165	116	-	202	43	98	143	12.9	0.81	74.7	5.7	99	1	0	0	0	0	0	1	1	1	1	0
1	60	173.2	61.2	20.4	83.8	155	115	-	171	41	113	102	16.3	0.74	83.3	5	97	1	0	0	0	0	0	1	1	1	0	1
1	49	173.7	76.8	25.5	92.8	95	69	-	205	82	236	93	11.1	0.91	70.4	5	91	1	0	0	0	0	1	1	1	0	1	0
1	49	168.7	79.9	28.1	92.5	139	94	-	187	58	159	113	12.8	0.88	73	5	85	1	0	0	0	0	0	1	1	1	0	0
1	56	176.6	80.4	25.8	97.5	127	77		214	40	99	156	10.5	0.65	97.9	5.2	90	1	0	0	0	0	0	1	1	1	0	0
1	56	169.2	70.1	24.5	87.2	147	87	-	214	49	156	137	11.5	0.9	68.6	4.6	97	1	0	0	0	0	0	1	1	0	1	1
1	56	167.8	69	24.5	85.5	220	133	-	178	48	79	111	17.1	1.01	60.4	5	106	1	0	0	0	0	0	1	1	1	0	1
1	54	173	93.5	31.2	106.8	122	78	-	239	49	149	160	16.7	0.65	98.9	5.6	99	1	0	0	0	0	1	1	1	1	1	0
1	49	166.5	67.8	24.5	84.5	134	81	-	175	62	62	101	12.4	0.85	76.3	5.6	108	1	0	0	0	0	1	1	1	0	1	1
1	51	184.6	86.6	25.4	94.8	128	90	-	181	58	80	105	10.8	1.01	62.4	4.9	96	1	0	0	0	0	0	1	1	0	0	0
1	66	163.7	67.9	25.3	86.5	117	78	-	217	73	66	121	12.4	0.8	74.7	5.1	95	1	0	0	0	0	0	1	1	0	1	0
1	61	169.4	65.1	22.7	83.8	115	90	-	126	43	111	62	16.7	0.81	75.1	5.3	94	1	0	0	0	0	0	1	1	1	1	1
1	63	167.7	73.2	26	91.2	115	83	-	183	38	93	121	13.3	0.79	76.8	5.3	109	1	0	0	0	0	1	1	1	0	1	0
1	63	162.8	63.8	24.1	83	131	83	-	220	47	120	153	14.2	0.74	82.5	5.2	89	1	0	0	0	0	0	1	1	1	1	1
1	63	163.6	61.1	22.8	89.8	107	77	-	168	72	58	79	12.2	0.9	66.6	4.8	90	1	0	0	0	0	0	1	0	0	1	1
1	65	162.8	64.1	24.2	83	170	102	-	180	46	133	105	12.4	0.88	67.3	5.3	115	1	0	0	0	0	1	1	1	1	1	1
1	45	166.5	69.9	25.2	81	158	112	-	280	53	268	181		0.75	89.7	4.4		1	0	0	0	0	0	1	0	0	1	0
1	68	173.6	67.6	22.4	89.8	145	74	-	164	54	49	100		0.74	80.3	4.9		1	0	0	0	0	0	1	1	1	1	1
1	69	170	54.6	18.9	67.9	129	75	-	192	70	74	103		0.93	62.6	4.9		1	0	0	0	0	1	1	1	1	1	1
1	66	166.5	70	25.3	86.1	117	76	-	207	60	167	116		0.84	70.8	5.8	107	1	0	0	0	0	0	1	1	0	0	0
1	68	162.8	79.8	30.1	100.9	131	70	-	154	53	100	79		0.58	104.9	5.1		1	0	0	0	0	0	1	1	0	1	0
1	65	176.4	85.1	27.3	101	151	86	-	216	42	440	84		0.8	74.7	4.7		1	0	0	0	0	0	1	1	0	1	0
1	67	161.3	57.9	22.3	85.1	131	71	-	237	78	108	136		0.81	73.4	4.9		1	0	0	0	0	1	1	1	0	0	1
1	67	158.8	52.5	20.8	79.6	137	75	-	161	85	62	63		0.77	77.2	5.4		1	0	0	0	0	0	1	0	0	1	1
1	67	168.4	65.5	23.1	89.9	141	74	-	191	65	108	106		0.77	77.6	5.2		1	0	0	0	0	0	1	1	0	1	1
1	64	167.9	70.5	25	91.2	148	95	-	175	47	61	113		0.8	75.1	5.8	100	1	0	0	0	0	0	1	1	1	0	0
1	64	168.5	61	21.5	86	122	68	-	199	76	81	114		0.55	113.6	4.9		1	0	0	0	0	0	1	1	0	1	1
1	64	164.4	64	23.7	88.5	142	80	+-	208	66	111	126		0.79	76.5	5.1		1	0	0	0	0	0	1	1	0	1	1
1	64	157	58.7	23.8	79.2	142	80	-	224	71	119	139		0.7	87.3	5		1	0	0	0	0	0	1	1	1	1	1
1	64	161.2	49.5	19	76.5	150	106	-	164	39	317	71		0.81	74.4	4.7		1	0	0	0	0	1	1	0	0	1	1
1	64	169	71.7	25.1	92.2	131	84	-	184	74	305	60		0.76	79.8	4.6		1	0	0	0	0	0	1	1	0	0	0
1	64	164.4	67.2	24.9	92.5	151	86	-	204	45	139	137		0.83	72.4	5.6		1	0	0	0	0	1	1	1	1	0	1
1	65	170.6	70.8	24.3	86.2	145	73	-	193	54	139	115		0.81	74.1	4.9		1	0	0	0	0	0	1	1	1	1	1
1	64	162.3	58	22	81.5	114	72	-	187	61	141	101		0.93	64	5.3		1	0	0	0	0	1	1	1	0	1	1
1	66	158.7	72.7	28.9	106	131	73	-	186	41	102	129		0.88	67	5.6		1	0	0	0	0	1	1	1	1	1	0
1	66	167.3	87.8	31.4	103.7	139	89	-	159	42	106	107		0.86	69	5.5		1	0	0	0	0	0	0	1	1	1	0
1	63	164.5	72	26.6	92.6	151	104	-	163	56	89	84		0.81	74.7	5.3		1	0	0	0	0	1	1	1	0	1	0
1	65	168	70.7	25	94	154	90	-	196	56	120	121		0.89	66.8	4.9		1	0	0	0	0	0	1	1	1	1	0
1	62	158.1	54.8	21.9	81.5	147	73	-	236	58	166	140		0.78	78.2	5.2		1	0	0	0	0	0	1	1	0		1
1	62	166	61	22.1	82.1	177	92	+	193	41	144	128		0.99	60.3	5.5		1	0	0	0	0	0	1	1	1	1	1
1	62	170.5	79.9	27.5	95.5	127	78	-	187	50	148	113		0.81	75.1	5.5		1	0	0	0	0	0	1	1	1	1	0
1	64	161.4	63.2	24.3	84.4	156	93	-	213	85	101	102		0.85	70.2	5.6		1	0	0	0	0	0	1	1	0	1	1
1	64	172.4	83.5	28.1	97	104	67	-	149	30	120	98		0.95	62.5	6.8		1	0	0	0	0	0	1	1	1	0	0
1	64	169.8	62.2	21.6	84.8	153	79	-	213	65	81	130		0.69	88.7	5.7		1	0	0	0	0	0	1	1	1	1	1
1	64	170.6	65.2	22.4	83.2	123	71	-	206	70	98	120		0.68	90.1	5.1		1	0	0	0	0	0	1	1	0	0	1
1	61	173.4	68.9	22.9	86.5	131	81	-	197	64	98	119		0.72	85.8	5.3		1	0	0	0	0	0	1	1	0	0	1
1	64	160.8	55.9	21.6	82.9	130	86	-	178	93	70	60		0.82	73.4	4.1		1	0	0	0	0	1	1	1	0	1	1
1	63	175	84.3	27.5	98	126	86	-	189	50	185	106		0.79	76.5	5.2		1	0	0	0	0	0	1	0	1	1	0
1	63	164.8	70.2	25.8	94.8	113	76	-	181	47	63	121		0.98	60.7	5.1		1	0	0	0	0	0	1	1	1	1	0
1	63	174.5	69.4	22.8	92	104	69	-	189	59	108	108		0.76	80.1	5.2		1	0	0	0	0	0	1	1	0	1	1
1	63	164.1	65.2	24.2	88.1	145	81	-	163	69	58	79		0.61	101.9	4.9		1	0	0	0	0	1	1	1	1	1	1
1	63	161.7	77	29.4	96.6	125	82	-	180	41	151	114		0.67	92	5.5		1	0	0	0	0	0	1	0	1	0	0
1	63	169	59.3	20.8	80.1	122	87	+	153	37	81	102		0.78	77.9	5.8		1	0	0	0	0	1	1	1	0	1	1
1	63	171	90.8	31.1	109.8	154	86	-	286	60	327	174		0.76	80.1	5.5		1	0	0	0	0	1	1	1	0	1	0
1	63	162.3	64	24.3		135	86	+-								6.2	97	1	0	0	0	0	0	1	1	1	1	1
1	63	168.9	85.4	29.9	94.8	103	64	-	199	55	117	124		0.91	65.8	5.8	103	1	0	0	0	0	0	1	1	0	1	0
1	63	159.6	54.8	21.5		144	87	-								6.1	138	1	0	0	0	0	1	1	1	1	0	1
1	63	173.9	80.8	26.7	91.3	143	83	-	202	43	177	133		0.96	62.1	5.1		1	0	0	0	0	1	1	1	1	0	0
1	63	164.3	62.7	23.2	81.5	129	77	-	243	76	186	138		0.86	70	5.4		1	0	0	0	0	1	1	1	1	1	1
1	61	171.1	69.9	23.9	85.4	124	77	-	185	50	135	114		0.82	74.1	5		1	0	0	0	0	1	1	1	0	0	1
1	60	166.2	85.7	31	107.9	137	96	-	196	49	155	121		0.79	77.5	5.8		1	0	0	0	0	0	1	0	1	1	0
1	62	171.3	63.6	21.7	84.1	142	92	-	209	61	150	121		0.79	77.2	4.9		1	0	0	0	0	1	1	1	0	1	1
1	62	165.9	61.2	22.2	79.1	133	90	-	199	54	79	129		0.73	84.1	4.9		1	0	0	0	0	0	1	1	0	1	1
1	62	169.3	66	23	89	136	81	-	257	57	224	168		0.88	68.6	5.5		1	0	0	0	0	0	1	1	0	1	1
1	62	164	74.3	27.6	94.7	149	89	-	209	54	140	122		0.78	78.2	5.7		1	0	0	0	0	1	1	1	1	1	0
1	62	169	66.5	23.3	83.7	145	88	-	111	49	39	48		0.78	78.2	6.1		1	0	0	0	0	0	1	1	1	1	1
1	62	170.8	69.5	23.8	85.5	137	89	-	236	34	919	107		0.85	71.2	5.4		1	0	0	0	0	0	1	1	1	1	1
1	62	174.5	86.9	28.5	103.3	125	79	-	183	63	56	113		0.64	97.2	4.9		1	0	0	0	0	1	1	1	1	1	0
1	60	161.1	63.3	24.4	81.2	144	90	-	173	50	140	101		0.68	91.8	5.2		1	0	0	0	0	0	1	1	1	1	1
1	62	175.2	63.3	20.6	79.3	103	69	-	167	83	52	69		0.89	67.7	5.8		1	0	0	0	0	0	1	1	1	0	1
1	61	158	54.7	21.9	74.5	127	80	-	211	64	78	132		0.75	82.1	4.8		1	0	0	0	0	0	1	1	1	1	1
1	61	167.7	73.9	26.3	86	127	83	-	180	41	189	96		0.92	65.6	4.9		1	0	0	0	0	1	1	1	1	1	0
1	61	164.9	62.4	22.9	80.7	158	97	-	202	38	129	145		0.84	72.5	6.4		1	0	0	0	0	0	1	1	1	0	1
1	61	163.4	59.5	22.3	79	155	98	-	209	53	132	132		0.72	85.8	5.2		1	0	0	0	0	0	1	1	0	0	1
1	61	172.9	79.6	26.6	96	150	84	-	171	46	226	96		0.72	85.8	5.8		1	0	0	0	0	1	1	1	0	0	0
1	61	166.4	61.9	22.4	84.2	118	78	-	205	81	74	108		0.72	85.8	4.9		1	0	0	0	0	0	1	0	0		1
1	61	171.4	69.7	23.7	85.8	144	95	-	208	65	167	116		0.73	84.5	5.7		1	0	0	0	0	1	1	1	0	1	1
1	59	161.3	60.1	23.1	80.5	132	87	-	200	61	61	121		0.67	93.8	5.3		1	0	0	0	0	0	1	1	1	0	1
1	63	167.3	68.1	24.3	85.2	128	78	-	191	43	219	131		0.8	75.8	5.7		1	0	0	0	0	1	1	1	1	1	1
1	65	178.6	76.2	23.9	97.5	138	82	-	190	88	73	87		0.92	64.4	4.6		1	0	0	0	0	0	1	0	1	0	1
1	59	172.2	74.4	25.1	92	113	72	-	186	79	82	91		0.89	68.7	5.4		1	0	0	0	0	0	0	0	1	1	0
1	60	164	66.5	24.7	82.8	135	76	-	187	55	76	117		0.75	82.5	5		1	0	0	0	0	0	1	1	1	1	1
1	59	166.8	67.6	24.3	82	109	67	-	138	62	102	59		0.61	103.9	5		1	0	0	0	0	0	1	1	0	1	1
1	60	173.8	73.7	24.4	87	145	103	-	189	68	98	104		0.77	80.1	4.9		1	0	0	0	0	0	1	0	1	0	1
1	60	162.7	82.5	31.2	101.6	119	80	-	200	46	118	123		0.83	73.8	6	118	1	0	0	0	0	0	1	1	1	1	0
1	60	159.9	75.3	29.5	104	137	86	-	182	62	121	105		0.77	80.1	6.1		1	0	0	0	0	0	1	1	1	0	0
1	60	159.9	76.8	30		138	94	-								6.7	91	1	0	0	0	0	0	1	1	1	0	0
1	60	159.4	57.4	22.6	83.6	155	81	-	217	65	60	145		0.7	88.9	5.6		1	0	0	0	0	0	1	1	1	1	1
1	60	163.1	62.2	23.4	84.5	182	98	-	217	77	113	112		0.8	76.8	4.9		1	0	0	0	0	0	1	0	0	0	1
1	60	169.2	64	22.4	83.2	176	105	-	198	50	158	113		0.78	78.6	5.7	101	1	0	0	0	0	1	1	1	0	1	1
1	63	160.6	62.1	24.1	79.8	170	89	-	186	47	151	112		0.76	80.1	5.5		1	0	0	0	0	1	1	1	1	1	1
1	60	172.7	66	22.1	84.2	147	85	-	210	88	49	107		0.96	62.9	5.2		1	0	0	0	0	1	1	1	1	1	1
1	60	170.1	70.4	24.3	87	144	84	-	147	48	82	87		0.82	74.8	5.1		1	0	0	0	0	0	1	1	0	0	1
1	60	167.2	61.7	22.1	82.3	128	73	-	195	55	86	124		0.71	87.6	4.7		1	0	0	0	0	0	1	1	1	1	1
1	60	167.2	61.1	21.9	77.6	133	91	-	193	57	181	112		0.96	62.9	4.8		1	0	0	0	0	0	1	1	1	0	1
1	60	175.6	74.7	24.2	87	141	84	-	239	74	111	145		0.97	62.2	4.9		1	0	0	0	0	0	1	1	0	1	1
1	60	164.1	63.1	23.4	84.5	129	96	-	189	50	61	128		0.74	83.7	5.1		1	0	0	0	0	0	1	1	0	1	1
1	60	167	69.6	25	82.9	116	72	-	188	45	160	124		0.92	65.9	4.8		1	0	0	0	0	0	1	0	1	1	0
1	60	155.1	71.5	29.7	89.1	125	78	-	232	59	127	142		0.91	66.7	5.4		1	0	0	0	0	0	1	1	0	1	0
1	61	168.6	72.2	25.4	85.4	144	86	-	224	68	47	153		0.79	77.5	5.1		1	0	0	0	0	1	1	1	1	0	0
1	58	166.4	74.1	26.8	88.5	146	72	-	207	67	72	129		0.88	69.9	5.1		1	0	0	0	0	0	1	1	0	1	0
1	60	162.9	59.1	22.3	77.4	145	89	-	202	78	97	111		0.75	82.5	4.7		1	0	0	0	0	0	1	1	0	1	1
1	64	170.6	73.9	25.4	89.7	135	89	-	186	61	59	114		0.79	76.5	4.9		1	0	0	0	0	0	1	1	0	0	0
1	64	175.5	83.3	27	97	164	95	-	209	55	103	138		0.95	62.5	5.9	105	1	0	0	0	0	0	1	1	0	1	0
1	64	175.5	83.6	27.1		165	95	-								5.9		1	0	0	0	0	0	0	1	0	1	0
1	63	165.8	67	24.4	84.8	107	62	-	190	54	80	121		0.79	76.8	4.9		1	0	0	0	0	1	1	1	1	1	1
1	63	170.8	59.2	20.3	73	140	82	-	155	76	55	62		0.92	65	5.1		1	0	0	0	0	1	1	1	0	1	1
1	59	171.9	65.1	22	86.9	151	95	-	209	55	310	109		0.74	84.1	4.7		1	0	0	0	0	0	1	1	1	1	1
1	59	175.9	81.9	26.5	98.3	145	80	-	181	62	178	89		0.95	64	5.9		1	0	0	0	0	0	0	1	1	1	0
1	59	175.9	83.1	26.9		139	84	-								6.1	131	1	0	0	0	0	0	1	1	0	1	0
1	59	170.5	78.2	26.9	89.2	112	86	-	147	65	52	69		0.81	75.8	4.8		1	0	0	0	0	1	0	1	1	1	0
1	59	165.7	59.5	21.7	82	148	91	-	303	61	156	213		0.81	76.2	5.3		1	0	0	0	0	0	1	1	1	0	1
1	59	169.4	65.8	22.9	89.5	143	90	-	185	55	126	111		0.75	82.9	5.6		1	0	0	0	0	1	1	1	1	1	1
1	59	162	64.5	24.6	87	155	94	-	172	63	111	87		0.64	98.6	4.8		1	0	0	0	0	0	1	1	1	1	1
1	59	176.2	63.4	20.4	80	98	57	-	208	73	175	97		0.96	63.3	4.7		1	0	0	0	0	0	1	1	0	1	1
1	59	164.8	63.3	23.3	79.8	112	76	-	165	33	251	83		0.77	80.5	5		1	0	0	0	0	0	1	1	0	1	1
1	59	164	66.5	24.7	85.3	148	104	-	202	69	124	122		0.58	109.8	4.9		1	0	0	0	0	0	1	1	1	1	1
1	59	169.2	79	27.6	92	117	84	-	219	35	221	147		0.86	71.3	5.1		1	0	0	0	0	0	1	1	1	0	0
1	59	169.3	75.6	26.4	91.5	123	89	-	211	33	177	142		0.66	94.8	5.5		1	0	0	0	0	0	1	1	0	1	0
1	59	170.3	76.5	26.4	83.6	145	87	-	233	95	58	117		0.95	64	5.2		1	0	0	0	0	0	1	1	1	0	0
1	59	156.4	55.9	22.9	82	130	88	-	241	83	60	145		0.91	67.1	5.1		1	0	0	0	0	0	1	1	0	1	1
1	59	164.6	70.1	25.9	88.7	123	72	-	208	67	177	122		0.79	78.3	6		1	0	0	0	0	0	1	1	1	1	0
1	59	164.6	69.3	25.6		119	75	-								5.9	112	1	0	0	0	0	1	1	1	1	1	0
1	62	169	70.3	24.6	88.8	137	71	+-	224	53	87	155		0.74	82.9	5.6		1	0	0	0	0	0	1	1	0	1	1
1	59	165.2	65.7	24.1		139	78	-								6	124	1	0	0	0	0	0	1	1	1	1	1
1	59	165.2	66.4	24.3	86	138	72	-	198	45	119	139		0.92	65.9	6.3		1	0	0	0	0	1	1	1	1	1	1
1	59	158.2	67.6	27	89	133	72	-	242	57	244	114		0.71	88	6.2	133	1	0	0	0	0	1	1	1	1	1	0
1	56	165	64.1	23.5	78.9	124	84	-	199	44	189	113		0.88	70.6	5.1		1	0	0	0	0	1	0	1	0	1	1
1	59	161.2	73.9	28.4		142	93	-								6.1	104	1	0	0	0	0	1	1	1	1	0	0
1	59	161.2	75.2	28.9	95	134	82	-	221	41	169	158		1	60.5	6.3	104	1	0	0	0	0	1	1	1	1	0	0
1	61	169.1	59.3	20.7	79.8	123	75	-	193	60	65	119		0.7	88.1	4.6		1	0	0	0	0	0	1	1	1	0	1
1	58	170	75.1	26	94	120	79	-	224	50	255	134		0.71	88.4	5.6		1	0	0	0	0	0	1	1	0	1	0
1	58	168.2	61.7	21.8	83.6	137	85	-	207	56	128	126		0.82	75.2	5		1	0	0	0	0	0	1	0	1	1	1
1	58	160.6	54.7	21.2	80.1	145	74	-	223	53	162	142		0.94	65.1	4.9		1	0	0	0	0	0	1	1	1	1	1
1	58	167.4	64.2	22.9	83.5	151	91	-	215	78	72	126		0.91	67.1	5		1	0	0	0	0	0	1	1	1	0	1
1	58	164.6	58.9	21.7	77.2	114	76	-	181	39	229	108		0.83	74.5	4.5		1	0	0	0	0	0	1	1	1	1	1
1	58	172	92.6	31.3	106	153	86	-	198	55	117	119		0.58	110.3	5		1	0	0	0	0	0	1	1	1	0	0
1	58	162.9	59.6	22.5	80.5	164	92	-	197	62	178	96		0.59	108.3	6		1	0	0	0	0	1	1	0	1	0	1
1	58	162.9	58.6	22.1		127	82	-								6	146	1	0	0	0	0	1	1	0	1	0	1
1	58	170.4	60.7	20.9	84.6	159	92	-	225	92	107	109		0.66	95.8	4.9		1	0	0	0	0	0	1	1	1	1	1
1	58	165.4	67.3	24.6	91.7	140	89	-	194	57	162	107		0.67	94.2	6.4		1	0	0	0	0	0	1	0	0	1	1
1	58	167.9	57.1	20.3	76.9	112	67	-	181	69	47	103		0.72	87.1	5.5		1	0	0	0	0	1	1	0	1	1	1
1	58	166	56.7	20.6	80.3	133	87	-	216	58	148	133		0.63	100.8	4.8		1	0	0	0	0	0	1	1	1	0	1
1	58	174	70	23.1	87.3	154	103	-	270	49	171	187		0.77	80.9	5.4		1	0	0	0	0	0	1	1	0	0	1
1	58	169.1	69.4	24.3	83	130	85	-	223	75	92	126		0.79	78.7	4.9		1	0	0	0	0	0	1	1	0	0	1
1	58	159.3	59	23.2	81.9	105	76	-	203	53	167	123		0.61	103.9	5.1		1	0	0	0	0	0	1	1	1	1	1
1	58	163.7	68.1	25.4	84.5	152	96	-	230	77	60	141		0.99	61.5	5.2		1	0	0	0	0	0	1	1	1	1	0
1	58	167.2	61.9	22.1	82.6	153	92	-	247	127	91	89		0.77	80.9	5.8	130	1	0	0	0	0	0	1	1	0	1	1
1	58	167.2	61	21.8		150	93	-								5.6	137	1	0	0	0	0	0	1	1	0	1	1
1	65	167.2	72.3	25.9	88.7	130	76	-	218	46	211	121		0.76	79.4	5.1		1	0	0	0	0	1	1	1	0	1	0
1	60	165	59.2	21.7	76.9	148	80	-	211	66	102	127		0.88	69.2	5.4		1	0	0	0	0	1	1	1	1	1	1
1	62	175.2	67.7	22.1	84	121	72	-	201	49	91	128		0.83	73.1	5.3		1	0	0	0	0	1	1	1	0	1	1
1	58	171.3	80.4	27.4	96.8	130	75	-	224	38	187	148		0.69	91.2	5.1		1	0	0	0	0	0	1	1	1	0	0
1	60	170.5	72.5	24.9	84.1	152	96	-	191	48	80	136		0.84	72.8	5.8		1	0	0	0	0	1	1	1	1	1	1
1	57	173.1	76.7	25.6	91.5	147	94	-	243	61	103	164		0.74	84.9	4.7		1	0	0	0	0	1	1	1	1	0	0
1	57	165.4	68.2	24.9	89.8	152	91	-	213	58	148	124		0.7	90.3	5.5		1	0	0	0	0	1	1	1	1	0	1
1	57	165	63	23.1	80.3	155	98	-	187	60	190	98		0.86	71.7	4.9		1	0	0	0	0	0	1	1	1	0	1
1	57	168	62.1	22	78.3	134	96	-	212	67	42	127		1.01	60.4	4.9		1	0	0	0	0	1	1	0	1	1	1
1	57	169.5	70.7	24.6	89	141	85	-	241	59	179	153		0.86	71.7	5.2		1	0	0	0	0	0	1	1	1	1	1
1	57	172.1	76.1	25.7	92.3	153	96	-	215	47	115	145		0.86	71.7	5.4		1	0	0	0	0	1	1	0	1	0	0
1	57	175.7	73.3	23.7	95.5	129	84	-	176	85	179	60		0.76	82.5	4.7		1	0	0	0	0	1	1	1	1	0	1
1	57	168	93.5	33.1	108.5	145	98	-	213	49	96	145		0.99	61.5	4.8		1	0	0	0	0	0	1	1	1		0
1	57	171.7	92	31.2	101.4	144	89	-	203	46	117	141		0.95	64.6	5		1	0	0	0	0	0	1	1	1	1	0
1	57	167.4	89.5	31.9	89.8	156	102	-	233	43	240	144		0.77	81.3	5.4		1	0	0	0	0	1	1	1	1	1	0
1	58	159.6	58.9	23.1	82.6	132	90	-	210	43	105	141		0.77	80.9	5		1	0	0	0	0	0	1	0	1	1	1
1	57	173.8	62.9	20.8	80.6	159	102	-	221	95	48	113		0.82	75.9	6.1		1	0	0	0	0	0	1	1	1	1	1
1	57	173.8	64.3	21.3		156	88	-								6.3	111	1	0	0	0	0	1	1	1	0	1	1
1	57	172.8	76.5	25.6	91.8	130	86	-	207	71	90	120		1.01	60.4	5.3		1	0	0	0	0	1	1	1	0	0	0
1	57	168.5	74.8	26.3	93.5	145	103	-	193	57	127	112		0.9	68.6	5.5		1	0	0	0	0	1	1	1	1	1	0
1	57	167.3	57.1	20.4	72.7	128	86	-	199	56	111	121		1	61.1	4.8		1	0	0	0	0	0	1	0	1	0	1
1	57	166.5	63.1	22.8	83.2	148	99	-	213	41	429	113		0.98	62.5	5		1	0	0	0	0	0	1	1	1	0	1
1	57	176.4	82.2	26.4	96.1	125	86	-	202	47	112	132		0.74	84.9	5.1		1	0	0	0	0	0	1	1	1	1	0
1	57	161	62.8	24.2	80.5	123	72	-	196	90	55	90		0.89	69.1	5.2		1	0	0	0	0	0	1	1	1	0	1
1	57	158.8	55.9	22.2	82.1	123	87	-	213	55	156	132		1.01	60.4	4.9		1	0	0	0	0	0	1	1	1	0	1
1	57	173	69.6	23.3	88.5	142	83	-	160	62	82	76		0.86	72.1	5		1	0	0	0	0	1	1	1	1	1	1
1	57	175.9	63.2	20.4	82.1	116	71	-	257	57	160	165		0.73	86.2	5		1	0	0	0	0	0	1	1	0	1	1
1	55	165	66.6	24.5	86.8	128	81	-	204	65	94	120		0.88	71	5.4		1	0	0	0	0	0	1	1	0	1	1
1	57	163.6	81.3	30.4	100.2	170	88	-	170	56	212	88		0.95	64.6	5.1		1	0	0	0	0	0	1	1	0	1	0
1	63	171	79	27	102	166	95	-	236	97	126	123		0.83	72.8	4.9		1	0	0	0	0	1	1	1	1	1	0
1	58	175.6	74.2	24.1	86.5	133	77	+-	194	60	57	116		0.85	72.6	5		1	0	0	0	0	0	1	0	0	1	1
1	56	170.4	49.9	17.2	68	110	75	-	181	75	159	78		0.87	71.5	5.1		1	0	0	0	0	0	0	1	1	0	0
1	56	158.5	66.2	26.4	84.7	142	96	-	186	38	163	126		0.88	70.6	6.3	108	1	0	0	0	0	0	1	1	1	0	0
1	56	158.5	67.4	26.8		149	102	-								6.5	109	1	0	0	0	0	0	1	1	1	0	0
1	56	175.2	70.6	23	82.5	125	82	-	193	53	96	127		0.96	64.2	5.3		1	0	0	0	0	1	1	1	1	0	1
1	57	177	73	23.3	88	111	69	-	223	51	116	139		0.78	80.2	5.5		1	0	0	0	0	1	1	1	1	1	1
1	56	167.1	82.3	29.5	99.3	106	68	-	175	64	122	94		0.6	107.4	5.5		1	0	0	0	0	0	1	1	1	1	0
1	56	153	70.8	30.2	88.5	139	89	-	165	53	63	99		0.76	82.9	6.1		1	0	0	0	0	1	1	1	1	0	0
1	56	153	70.8	30.2		131	83	-								6.2	110	1	0	0	0	0	1	1	1	1	0	0
1	56	165	71.9	26.4	86.3	143	100	-	232	55	168	145		0.86	72.4	5		1	0	0	0	0	1	1	1	0	1	0
1	56	163.4	65.6	24.6	82.7	130	89	-	223	61	113	144		0.77	81.8	5		1	0	0	0	0	0	1	1	1	0	1
1	56	166.5	54.6	19.7	77.8	130	74	-	213	62	147	126		0.66	96.8	4.9		1	0	0	0	0	0	1	1	1	0	1
1	56	163.9	57.3	21.3	79.8	117	78	-	184	59	100	109		0.88	70.6	4.9		1	0	0	0	0	0	1	1	0	1	1
1	56	163.6	66.5	24.8	89.9	140	91	-	252	62	253	159		0.87	71.2	6.2		1	0	0	0	0	0	1	1	1	1	1
1	56	163.6	67.1	25.1		138	82	-								6.5	92	1	0	0	0	0	0	1	1	1	0	0
1	56	159.7	58.4	22.9	85.5	132	83	-	178	43	216	106		0.76	82.9	5.6		1	0	0	0	0	0	1	1	1	1	1
1	56	166.5	62.1	22.4	75.5	141	90	-	241	57	108	163		0.82	76.3	5.1		1	0	0	0	0	0	1	1	0	1	1
1	56	169.2	81.4	28.4	99.2	134	88	+-	270	47	245	168		0.9	68.9	5.3		1	0	0	0	0	0	1	0	1	0	0
1	58	163.9	56.3	21	81.5	79	52	-	214	62	65	139		0.84	73.6	5.3		1	0	0	0	0	0	1	1	1	0	1
1	56	166	65	23.6	87.2	103	50	-	219	43	115	149		0.83	75.3	4.9		1	0	0	0	0	0	1	1	1	1	1
1	56	172.1	59.7	20.2	82.1	111	69	-	135	76	88	43		0.93	66.5	4.7		1	0	0	0	0	1	1	1	1	0	1
1	56	172.1	72.9	24.6	91.2	105	71	-	177	38	105	125		0.82	76.3	5.7		1	0	0	0	0	0	1	1	1	0	1
1	56	163.8	57.5	21.4	77.1	127	88	-	170	54	72	107		0.87	71.5	5.6		1	0	0	0	0	1	1	1	1	1	1
1	56	174.8	76.3	25	94	138	84	-	178	62	93	103		0.87	71.5	5.1		1	0	0	0	0	1	1	1	1	1	0
1	56	176.8	60.7	19.4	85	145	102	-	130	75	75	39		0.58	111.5	4.7		1	0	0	0	0	0	1	0	1	0	1
1	57	168.4	60.8	21.4	76.5	109	80	-	190	92	35	78		0.79	78.7	5.1		1	0	0	0	0	0	1	0	1	0	1
1	56	164.6	63.9	23.6	85	157	85	-	182	55	101	106		0.71	89.3	4.9		1	0	0	0	0	1	1	1	0	1	1
1	56	164.4	62.3	23.1	82.3	145	85	-	210	65	72	132		0.66	96.8	4.9		1	0	0	0	0	0	1	1	1	1	1
1	56	161	56.5	21.8	76.8	141	87	-	150	40	89	102		0.68	93.7	5.3		1	0	0	0	0	1	1	1	1	1	1
1	56	174.4	80	26.3	97	168	99	-	228	51	159	158		0.8	78.4	4.5		1	0	0	0	0	0	1	0	1	1	0
1	56	170.5	83.6	28.8	89	115	72	-	191	55	99	125		0.78	80.6	5.5		1	0	0	0	0	1	1	1	1	1	0
1	56	169	80.2	28.1	101.1	117	75	-	208	72	197	106		0.89	69.8	4.9		1	0	0	0	0	0	1	1	0	0	0
1	57	175.8	84.5	27.3	99.8	121	75	-	206	59	143	132		0.92	66.9	5.1		1	0	0	0	0	0	1	1	1	1	0
1	55	161	67.4	26	85.5	144	102	-	189	57	158	102		0.78	81	5.8	110	1	0	0	0	0	0	1	1	0	1	0
1	55	161	63.8	24.6		133	89	-								5.7	103	1	0	0	0	0	0	1	1	0	1	1
1	55	170	67.4	23.3	81.8	166	106	-	186	71	75	100		0.92	67.6	4.9		1	0	0	0	0	0	1	1	0	0	1
1	55	164.8	68.8	25.3	87.2	151	82	-	179	61	199	82		0.79	79.9	5.5		1	0	0	0	0	0	1	1	0	1	0
1	54	169.8	93	32.3	102.3	131	87	-	248	46	183	170		0.77	82.2	5.5		1	0	0	0	0	0	0	1	0	1	0
1	54	167.3	61	21.8	82.6	129	89	-	167	86	42	67		0.76	83.8	4.8		1	0	0	0	0	0	1	0	1	0	1
1	54	173.1	80.7	26.9	90	134	82	-	213	39	404	89		0.92	68	5.8	112	1	0	0	0	0	0	1	1	0	1	0
1	54	173.1	79.1	26.4		135	90	-								5.7	107	1	0	0	0	0	0	1	1	0	1	0
1	54	173.3	81.2	27	85.6	128	80	-	143	36	269	77		0.77	82.6	5.2		1	0	0	0	0	0	1	1	0	0	0
1	54	171.7	67	22.7	85.1	139	90	-	210	56	117	133		0.9	69.3	4.9		1	0	0	0	0	0	1	1	0	1	1
1	57	166.1	64.4	23.3	84.7	128	82	+-	169	68	69	88		0.79	79.1	4.8		1	0	0	0	0	0	1	1	0	1	1
1	53	160.9	70.1	27.1	88	149	86	-	215	54	168	127		0.81	78.6	5.1		1	0	0	0	0	1	1	0	1	1	0
1	53	164.4	63.5	23.5	86.9	135	95	-	201	80	172	95		0.77	83.1	5.7		1	0	0	0	0	0	1	0	0	0	1
1	53	172.5	67.6	22.7	86.8	134	80	-	276	61	83	185		0.89	70.9	5.2		1	0	0	0	0	1	1	1	0	1	1
1	53	168.6	69.2	24.3	83.5	126	69	-	171	50	195	94		0.91	69.2	4.9		1	0	0	0	0	0	1	1	1	0	1
1	53	173	82.9	27.7	98.6	134	78	-	231	73	110	137		0.9	70	5.1		1	0	0	0	0	0	1	1	0	0	0
1	53	178.2	90.7	28.6	103.3	151	89	-	167	49	286	86		0.89	70.5	5.1		1	0	0	0	0	1	1	1	1	1	0
1	53	170.7	64	22	84.8	123	88	-	220	59	137	139		0.55	119.4	5.1		1	0	0	0	0	0	1	1	1	1	1
1	53	173.1	70.7	23.6	79.6	164	107	-	194	65	108	110		0.96	64.9	4.6		1	0	0	0	0	1	1	1	0	1	1
1	52	159	73	28.9	99.5	136	81	-	204	47	189	136		0.99	63.1	6	96	1	0	0	0	0	0	1	0	0	1	0
1	52	159	74.2	29.4		131	93	-								6.2	168	1	0	0	0	0	0	1	0	0	1	0
1	52	160.2	64.6	25.2	85.4	133	93	-	218	50	108	150		0.99	63.1	4.9		1	0	0	0	0	0	1	0	1	1	0
1	52	169.3	91.6	32	101.2	145	97	-	183	37	99	124		0.72	89.9	5.1		1	0	0	0	0	1	1	1	1	0	0
1	52	167.5	73.7	26.3	91	140	102	-	192	47	259	102		0.85	75	6.2		1	0	0	0	0	1	1	0	1	0	0
1	52	167.5	69.5	24.8		124	91	-								5.5	119	1	0	0	0	0	1	1	0	1	0	1
1	52	167.1	68	24.4	88.5	133	78	-	178	46	69	120		0.62	105.9	4.9		1	0	0	0	0	0	0	1	1	1	1
1	52	162.4	64	24.3	80.3	151	83	-	100	60	43	33		0.56	118.4	5.3		1	0	0	0	0	0	1	1	1	1	1
1	52	184.9	105.7	30.9	107	126	88	-	167	52	158	88		0.8	80.1	4.9		1	0	0	0	0	0	1	0	1	0	0
1	52	175	64.6	21.1	79.1	129	82	-	189	45	160	125		0.82	78	5.7		1	0	0	0	0	0	1	0	1	1	1
1	52	166	61.9	22.5	79	146	96	-	153	45	53	103		0.85	75	5		1	0	0	0	0	0	1	1	0	0	1
1	52	158.3	55.1	22	79.8	128	85	-	271	67	195	175		0.8	80.1	5.1		1	0	0	0	0	0	1	1	1	0	1
1	53	177	96.4	30.8	98.4	139	87	-	243	48	117	180		0.79	80.3	5.2		1	0	0	0	0	1	1	0	1	1	0
1	52	165.7	74.1	27	96.1	149	103	-	188	87	121	77		0.78	82.4	4.7		1	0	0	0	0	1	1	0	0	1	0
1	57	168	68.9	24.4	89.5	143	96	-	190	56	102	119		0.94	65.4	5.3		1	0	0	0	0	0	1	1	1	1	1
1	51	176.5	80.2	25.7	87	134	75	-	203	45	202	129		0.97	64.9	4.9		1	0	0	0	0	0	1	1	1	1	0
1	51	180	109.3	33.7	110	127	71	-	223	41	138	155		0.84	76.4	5		1	0	0	0	0	0	1	1	1	1	0
1	51	176.4	99.2	31.9	107.5	162	92	-	190	67	65	108		0.82	78.4	4.9		1	0	0	0	0	1	1	1	1	1	0
1	51	164.3	61.3	22.7	80.9	134	90	-	202	64	85	124		0.8	80.6	5.1		1	0	0	0	0	0	1	1	1	1	1
1	51	170	57.2	19.8	77.3	130	85	-	170	55	58	107		0.8	80.6	4.9		1	0	0	0	0	0	1	0	1	0	1
1	51	170.8	99.1	34	110.2	128	96	-	197	45	239	124		0.86	74.4	5.6		1	0	0	0	0	0	1	0	1	1	0
1	51	164.4	81.4	30.1	93.6	133	76	-	214	55	144	140		0.94	67.5	5.5		1	0	0	0	0	0	1	1	1	1	0
1	51	173.4	70.9	23.6	86	122	79	-	230	56	161	149		0.81	79.5	5.4		1	0	0	0	0	1	1	1	1	0	1
1	51	166	52.9	19.2	74.2	140	90	-	222	83	123	117		0.68	96.3	4.9		1	0	0	0	0	0	1	1	1	0	1
1	51	172.6	86.4	29	95	163	84	-	170	39	623	84		0.94	67.5	5.2		1	0	0	0	0	1	1	1	1	1	0
1	51	172	89	30.1	101.1	127	85	+	204	64	67	127		0.89	71.7	4.9		1	0	0	0	0	0	1	1	1	1	0
1	51	174.6	77.1	25.3	96	182	107	-	238	48	322	115		0.81	79.5	5.1		1	0	0	0	0	0	1	1	1	1	0
1	51	177.1	90.6	28.9	102	133	79	-	181	51	102	117		0.79	81.7	4.8		1	0	0	0	0	0	1	1	1	1	0
1	51	170.1	66	22.8	81	139	90	-	169	56	57	104		0.78	82.8	5		1	0	0	0	0	0	1	1	0	1	1
1	51	166.4	74.2	26.8	93	122	73	-	150	48	342	62		0.53	126.4	4.6		1	0	0	0	0	0	1	1	1	0	0
1	51	177.8	82.7	26.2	94	167	88	-	195	50	144	130		0.75	86.5	5.3		1	0	0	0	0	0	1	1	0	1	0
1	51	170.8	87.1	29.9	105	141	83	+-	199	48	288	101		0.79	81.7	5.4	112	1	0	0	0	0	1	1	1	0	1	0
1	51	170.8	86.4	29.6		139	78	+-								5.2	107	1	0	0	0	0	1	1	1	0	1	0
1	56	163.1	70.3	26.4	89	133	77	-	168	50	141	103		0.94	65.7	4.8		1	0	0	0	0	0	1	1	0	1	0
1	57	173.6	62.8	20.8	82.3	126	79	-	220	64	303	110		0.68	93.2	4.9		1	0	0	0	0	0	1	0	0	1	1
1	50	179.5	76.3	23.7	82	151	93	-	196	66	108	112		0.7	93.3	4.9		1	0	0	0	0	0	1	1	1	0	1
1	50	168.4	78.7	27.8	90.5	126	94	-	182	41	128	127		0.58	115.2	5		1	0	0	0	0	0	1	0	1	0	0
1	50	172.2	71.3	24	83.4	115	77	-	148	40	85	93		0.83	77.8	5.2		1	0	0	0	0	1	1	1	1	0	1
1	50	173.6	69.1	22.9	85.1	133	94	-	191	50	100	125		0.93	68.7	5.2		1	0	0	0	0	0	1	1	1	1	1
1	50	173.9	89.3	29.5	100	120	78	-	220	46	124	159		0.98	64.9	5.5		1	0	0	0	0	0	1	1	1	1	0
1	50	172	59	19.9	75.2	139	96	-	197	76	59	110		1.01	62.8	4.7		1	0	0	0	0	1	1	1	1	1	1
1	50	176.8	80.4	25.7	84.9	153	98	-	208	70	65	117		0.97	65.6	4.9		1	0	0	0	0	1	1	1	1	1	0
1	50	167.1	68.8	24.6	90	126	82	-	207	58	90	131		0.85	75.8	4.7		1	0	0	0	0	0	1	1	1	0	1
1	50	167.8	62.5	22.2	79	143	87	+-	195	60	135	106		1.01	62.8	5		1	0	0	0	0	0	1	1	1	0	1
1	50	177.3	85.9	27.3	95.3	146	85	-	235	69	124	142		0.77	84.5	5		1	0	0	0	0	0	1	1	1	1	0
1	50	170	78.8	27.3	97.6	132	77	-	178	64	140	92		0.74	88.3	5.8		1	0	0	0	0	1	1	1	0	1	0
1	49	172	78.4	26.5	85.8	134	91	-	198	55	132	117		0.82	78.9	5.5		1	0	0	0	0	0	1	1	1	1	0
1	49	166.5	63.8	23	81.5	125	90	-	179	54	153	105		0.65	101.7	5.2		1	0	0	0	0	0	1	1	1	0	1
1	49	167.9	81.8	29	95	153	100	-	188	53	120	122		1	63.9	5.2		1	0	0	0	0	0	1	1	0	1	0
1	49	174	80.6	26.6	99.6	147	74	-	235	62	71	154		0.75	87.5	5.2		1	0	0	0	0	0	1	1	1	1	0
1	49	165.5	71.8	26.2	83.3	152	89	-	225	52	82	163		0.95	67.6	5		1	0	0	0	0	0	1	1	1	1	0
1	49	164.1	66.4	24.7	87.1	123	91	-	180	50	71	116		1.03	61.8	4.8		1	0	0	0	0	1	1	1	1	1	1
1	49	174.3	81.8	26.9	89.7	134	81	-	224	44	172	151		0.82	79.4	4.9		1	0	0	0	0	1	1	1	1	1	0
1	49	173.3	62.4	20.8	81.9	115	78	-	188	52	162	117		0.67	99	4.8		1	0	0	0	0	0	1	1	0	0	1
1	49	169.3	60.9	21.2	78.7	130	78	-	178	51	147	104		0.77	85	4.9		1	0	0	0	0	0	1	1	0	1	1
1	49	168.8	70.1	24.6	84.6	132	93	-	155	54	71	86		0.74	88.8	5		1	0	0	0	0	0	1	1	0	1	1
1	49	172.3	73.4	24.7	85	130	92	-	199	44	180	124		0.93	69.1	5.4		1	0	0	0	0	0	1	1	1	0	1
1	49	181.6	88.3	26.8	96.4	134	87	-	196	64	99	114		0.81	80.4	5.1		1	0	0	0	0	0	1	1	1	0	0
1	49	162.9	63.3	23.9	83.6	129	79	-	226	65	78	141		0.7	94.4	5.2		1	0	0	0	0	0	1	1	1	0	1
1	50	173.4	68.7	22.8	87.8	117	89	-	203	50	223	110		0.86	74.9	5		1	0	0	0	0	0	0	1	1	1	1
1	56	178.6	74.1	23.2		117	79	-								5.4	134	1	0	0	0	0	0	1	1	0	1	1
1	48	164.3	70.8	26.2	86.2	142	98	-	285	61	213	190		0.81	80.4	5.5		1	0	0	0	0	0	1	0	0	1	0
1	48	164.5	63.3	23.4	87.5	145	98	-	212	66	109	127		0.73	90.7	5		1	0	0	0	0	0	1	1	1	1	1
1	48	176.3	74	23.8		102	67	-								5.8	110	1	0	0	0	0	1	1	1	1	1	1
1	48	176.5	76.8	24.7	95.2	167	96	-	245	66	91	161		0.74	89.3	4.8		1	0	0	0	0	0	1	1	1	0	1
1	48	179.3	96.3	30	102.3	160	83	-	177	50	158	102		0.98	65.7	5		1	0	0	0	0	0	1	1	1	1	0
1	48	170.3	71.3	24.6	89.8	143	78	-	227	47	138	152		0.84	77.8	5.5		1	0	0	0	0	1	1	1	1	0	1
1	48	167.8	76	27	91.1	114	75	-	197	41	103	141		1.05	60.9	5.9	112	1	0	0	0	0	0	1	1	1	1	0
1	48	167.8	77	27.3		124	80	-								5.9	124	1	0	0	0	0	0	1	1	1	1	0
1	48	169.3	71.8	25.1	85.4	122	65	-	279	55	225	170		0.79	83.2	5.1		1	0	0	0	0	0	1	1	1	0	0
1	48	179.6	82.3	25.5	89.9	153	102	-	177	48	142	99		0.76	86.8	5.4		1	0	0	0	0	0	1	0	1	0	0
1	48	171.4	65	22.1	81.8	147	87	-	218	52	124	140		0.94	68.8	4.8		1	0	0	0	0	0	1	1	1	1	1
1	48	177.5	98.7	31.3	103	122	73	-	172	42	93	117		0.96	67.2	5.1		1	0	0	0	0	0	1	1	1	0	0
1	48	164.2	78.1	29	95.4	127	82	-	205	48	293	113		1	64.3	5.6		1	0	0	0	0	0	1	1	1	0	0
1	48	171.4	60.9	20.7	74.4	157	96	-	209	63	60	133		0.85	76.8	5.1		1	0	0	0	0	0	1	1	1	0	1
1	48	180.7	89.6	27.4	94.8	142	97	-	197	40	174	121		0.92	70.4	5.1		1	0	0	0	0	0	1	1	1	1	0
1	48	165.4	109	39.8	119.6	148	111	-	173	41	213	103		0.67	99.6	5.6		1	0	0	0	0	0	1	1	1	1	0
1	48	180.2	65.2	20.1	73	112	76	-	164	58	96	87		0.84	77.8	4.9		1	0	0	0	0	1	1	1	1	0	1
1	47	160.5	60.4	23.4	77.5	137	87	-	210	62	98	133		0.73	90.7	5.3		1	0	0	0	0	0	1	1	1	0	1
1	47	177.6	68.8	21.8	84	159	96	-	173	64	66	101		0.76	87.3	5.1		1	0	0	0	0	1	1	1	1	1	1
1	47	174.1	92.8	30.6	104.8	124	78	-	203	51	212	127		0.88	74.4	5.4		1	0	0	0	0	0	1	1	1	0	0
1	47	167.5	82	29.2	96.6	119	84	-	192	44	294	97		0.87	75.3	4.9		1	0	0	0	0	0	1	1	1	0	0
1	47	167	78.2	28	94.4	157	98	-	260	48	156	190		0.79	83.7	6.9		1	0	0	0	0	1	1	1	1	0	0
1	47	169.3	66.3	23.1	81.5	143	77	+-	207	34	493	89		0.88	74.4	5.8		1	0	0	0	0	0	1	1	1	0	1
1	47	171.5	92.9	31.6	106.6	133	86	-	188	38	113	130		1.04	61.9	5		1	0	0	0	0	0	1	1	0	1	0
1	47	169.6	79	27.5	95.4	163	104	-	210	47	169	136		0.86	76.3	6	106	1	0	0	0	0	1	1	1	1	1	0
1	47	169.6	80.5	28		150	95	-								6.7	118	1	0	0	0	0	1	1	1	1	1	0
1	47	170.3	86.8	29.9	103.9	144	86	-	145	41	144	82		0.78	84.8	5.2		1	0	0	0	0	0	1	1	1	1	0
1	51	174.5	72.1	23.7	82.9	90	59	-	194	66	79	108		0.83	77	4.6		1	0	0	0	0	1	1	1	1	1	1
1	50	170.5	79.4	27.3	96.2	138	80	-	240	49	137	166		0.84	76.8	6		1	0	0	0	0	1	1	1	1	1	0
1	46	166.6	69.7	25.1	81.5	137	88	-	217	43	188	129		1.02	63.7	5.1		1	0	0	0	0	0	1	0	1	0	0
1	46	181	96.1	29.3	100.1	165	107	-	232	67	151	142		0.85	77.7	5.2		1	0	0	0	0	0	1	1	1	0	0
1	46	172.8	74.4	24.9	81.6	144	87	-	204	45	256	123		0.79	84.2	4.8		1	0	0	0	0	0	1	1	0	1	1
1	45	166.8	65.8	23.7	86.7	118	79	-	140	48	203	62		0.73	91.8	4.9		1	0	0	0	0	0	1	1	1	1	1
1	45	164.2	70.2	26	85.6	118	77	+-	182	45	90	114		1	65.1	4.9		1	0	0	0	0	1	1	0	1	1	0
1	45	175.5	73.1	23.7	81.7	132	72	-	260	79	115	153		1.05	62.1	4.8		1	0	0	0	0	0	1	1	1	1	1
1	45	169.3	63.5	22.2	82.5	135	79	-	222	71	149	131		0.83	80.3	5.2		1	0	0	0	0	0	1	1	1	1	1
1	44	173.9	87.2	28.8	97.5	121	85	-	173	34	196	105		0.8	83.6	5.1		1	0	0	0	0	0	1	1	1	0	0
1	44	161.3	69.3	26.6	91.2	170	107	-	195	43	182	123		0.86	77.7	5.3		1	0	0	0	0	0	1	1	1	0	0
1	44	166.7	65.2	23.5	81.2	161	100	-	170	50	205	85		0.9	74	4.6		1	0	0	0	0	0	1	1	1	1	1
1	44	173	101.1	33.8	100.8	127	87	-	193	46	209	110		0.7	97.4	6.4		1	0	0	0	0	1	1	1	1	1	0
1	44	173	100.2	33.5		125	69	-								6.8	116	1	0	0	0	0	1	1	1	1	1	0
1	44	181.6	81.3	24.7	94.4	113	69	-	214	52	149	138		0.79	85.3	5.1		1	0	0	0	0	0	1	1	1	1	1
1	44	170.8	70.4	24.1	85.8	132	85	-	144	58	80	75		0.77	87.7	5		1	0	0	0	0	0	0	1	1	0	1
1	44	165.8	69.2	25.2	91.4	110	74	-	168	52	65	109		0.73	93	4.9		1	0	0	0	0	0	1	1	1	1	0
1	68	168.8	56.5	19.8	75	143	72	-		90	61	84	12.4	0.85	69	5.5	95	1	0	0	0	0	0	1	1	1	1	1
1	58	172.2	71.2	24	90	136	83	-		75	248	90	8.1	0.6	106.3	4.9	97	1	0	0	0	0	0	1	1	1	1	1
1	63	169.1	66.7	23.3	85.3	147	88	-	206	54	91	128		0.78	77.9	5		1	0	0	0	0	1	1	1	0	1	1
1	64	162.9	75.9	28.6	86.6	156	83	-	213	53	189	135		0.68	90.1	6.5		1	0	0	0	0	0	1	1	0	1	0
1	64	162.9	75.4	28.4		144	81	-								6.6	148	1	0	0	0	0	0	1	1	0	1	0
1	62	168	62.9	22.3	76	112	71	-	210	44	110	139		0.92	65	4.9		1	0	0	0	0	0	1	1	1	1	1
1	60	178	87.7	27.7	95	134	86	-	216	47	232	130		0.91	66.4	4.9		1	0	0	0	0	0	1	0	0	0	0
1	59	167	76.5	27.4	96.4	117	76	-	197	49	105	127		0.81	76.2	4.9		1	0	0	0	0	0	1	1	1	1	0
1	63	171.9	67.1	22.7	78.8	109	71	-	180	67	72	99		0.78	77.9	5.9		1	0	0	0	0	1	1	1	0	1	1
1	63	171.9	64.4	21.8		127	69	-								5.7	100	1	0	0	0	0	1	1	1	0	1	1
1	57	167.1	71.6	25.6	89.4	117	73	-	199	59	66	125		0.74	84.9	4.7		1	0	0	0	0	1	1	0	1	0	0
1	61	159.4	76.8	30.2	104.5	119	71	+	231	51	190	140		0.88	68.9	4.9		1	0	0	0	0	0	1	0	1	1	0
1	56	176.6	64	20.5	81.5	126	76	-	268	85	71	164		0.73	86.7	4.9		1	0	0	0	0	1	1	1	0	1	1
1	62	176.6	74.9	24	84.2	111	70	-	214	71	140	115		0.91	66.1	5.1		1	0	0	0	0	1	1	1	0	1	1
1	60	170.3	70.8	24.4	87.9	113	75	-	192	69	80	111		0.71	87.6	5.5		1	0	0	0	0	0	1	1	1	1	1
1	59	168.7	69.2	24.3	84.1	150	91	+	198	71	54	109		0.8	77.2	5.1		1	0	0	0	0	0	1	0	0	0	1
1	58	161.3	57.6	22.1	75.9	118	83	-	198	44	311	112		0.79	78.7	5.7		1	0	0	0	0	0	1	1	0	0	1
1	60	162.4	75.5	28.6	101	124	84	+-	227	70	83	142		0.93	65.2	6.6		1	0	0	0	0	0	1	1	1	1	0
1	57	170.3	82.7	28.5	99.8	156	93	-	171	58	223	80		0.9	68.2	5.2		1	0	0	0	0	0	1	1	0	1	0
1	59	168.2	57.4	20.3	75.5	125	74	-	254	79	138	152		0.72	86.2	5.3		1	0	0	0	0	0	1	1	0	1	1
1	62	166	78.5	28.5	90.2	135	85	-	211	37	164	150		0.88	68.3	4.9		1	0	0	0	0	0	1	0	0	0	0
1	58	175	68.7	22.4	84.6	148	81	-	230	74	151	136		0.89	69.1	5.1		1	0	0	0	0	1	1	1	0	0	1
1	51	177.2	85.8	27.3	96	169	108	-	253	45	258	166		0.81	79.5	5.5		1	0	0	0	0	0	1	1	1	1	0
1	51	179.4	82	25.5	88	132	84	-	215	103	113	87		0.82	78.4	5		1	0	0	0	0	1	1	1	1	1	0
1	51	175.5	74.9	24.3	89	115	84	-	230	61	149	142		0.65	101.1	6.2	124	1	0	0	0	0	0	1	1	1	1	1
1	51	175.5	74.6	24.2		147	86	-								6	125	1	0	0	0	0	0	0	1	1	1	1
1	57	173.3	76.9	25.6	96.5	144	93	-	212	61	97	136		0.98	62.2	5.2		1	0	0	0	0	0	1	1	0	1	0
1	50	162.1	61.2	23.3	80	133	77	-	194	63	152	97		0.79	81.7	5.1		1	0	0	0	0	0	1	1	0	0	1
1	50	165	64.4	23.7	82.1	113	70	-	127	77	89	38		0.98	64.9	4.5		1	0	0	0	0	1	1	1	0	1	1
1	55	166.5	64.3	23.2	92.4	123	86	-	146	46	191	71		0.8	78.4	5		1	0	0	0	0	0	1	0	1	0	1
1	57	174	69.4	22.9	89.6	171	98	-	184	77	88	92		0.75	83.7	5.3		1	0	0	0	0	0	1	1	0	1	1
1	49	175.5	81.2	26.4	94.5	115	78	-	193	54	88	123		0.96	66.8	4.7		1	0	0	0	0	1	1	1	0	0	0
1	60	170.3	81	27.9	97	114	65	-	183	63	53	104		0.88	69.2	4.9		1	0	0	0	0	0	1	1	0	1	0
1	63	173.2	67.6	22.5	89.5	150	87	-	235	64	72	152		0.86	70	5.3		1	0	0	0	0	0	1	0	0	1	1
1	61	174.3	67.8	22.3	84.8	121	78	-	192	54	121	111		0.69	89.9	5.3		1	0	0	0	0	1	1	1	0	1	1
1	63	167.7	65.8	23.4	88.5	140	89	-	198	50	165	124		0.68	90.5	5.4		1	0	0	0	0	0	1	1	0	0	1
1	47	169.8	86.8	30.1	99.4	147	80	-	174	42	167	109		0.79	83.2	6.5		1	0	0	0	0	1	1	1	1	1	0
1	47	175	86.4	28.2	96.4	162	97	-	191	43	133	126		0.69	97	6.8	145	1	0	0	0	0	0	1	1	1	0	0
1	53	165	68.9	25.3	86.7	121	78	-	191	81	84	87		0.97	64.5	5.3		1	0	0	0	0	0	1	1	0	0	0
1	50	169.7	73.8	25.6	94.9	146	97	-	156	50	249	62		0.81	79.5	5.7		1	0	0	0	0	0	1	0	0	0	0
1	57	169.2	75.4	26.3	89.9	121	87	-	191	63	56	121		0.84	73.9	5.1		1	0	0	0	0	1	1	1	0	0	0
1	64	169.5	86.8	30.2	104	143	79	-	223	61	396	105		0.84	71.5	5.7		1	0	0	0	0	0	0	0	0	1	0
1	64	166	62	22.5	85.3	142	79	-	184	67	60	100		0.77	78.3	5.3		1	0	0	0	0	1	1	1	0	1	1
1	63	170.2	67.2	23.2	85.8	150	86	-	171	45	163	104		0.84	71.8	6.1		1	0	0	0	0	0	1	1	0	0	1
1	63	170.2	68.2	23.5		134	80	-								6.3	131	1	0	0	0	0	0	1	1	0	0	1
1	64	165.5	58.9	21.5	78	142	84	-	218	85	41	115		0.79	76.5	4.8		1	0	0	0	0	0	1	1	0	1	1
1	57	171.9	63.9	21.6	80.7	133	92	-	220	54	172	128		0.84	73.9	5.5		1	0	0	0	0	0	1	1	0	1	1
1	50	171	60.9	20.8	78.3	133	90	-	198	58	91	128		0.63	105.3	4.9		1	0	0	0	0	0	1	0	1	1	1
1	49	180.4	88	27	91.5	144	107	-	165	43	204	93		0.75	87.5	5.1		1	0	0	0	0	0	1	1	0	1	0
1	51	180	83	25.6	94.8	151	89	+-	220	41	175	148		0.8	80.6	4.7		1	0	0	0	0	1	1	1	1	1	0
1	59	160.5	71.5	27.8	89.9	120	88	-	223	47	123	149		0.85	72.3	5.1		1	0	0	0	0	0	1	1	1	1	0
1	51	164.6	64.6	23.8	82.5	149	93	-	156	50	60	94		0.65	101.1	5.1		1	0	0	0	0	0	0	1	0	0	1
1	64	173.7	71.7	23.8	84.9	96	62	-	236	66	104	159		0.75	80.6	4.9		1	0	0	0	0	1	1	1	0	1	1
1	52	168.3	83.1	29.3	92.8	140	89	-	211	65	77	133		0.87	73.1	5		1	0	0	0	0	0	1	1	0	0	0
1	48	173.6	109.3	36.3	113	139	76	-	218	48	218	120		0.86	75.8	5.9	115	1	0	0	0	0	0	1	1	1	0	0
1	48	173.8	108	35.8		138	91	-		57	135					5.8	90	1	0	0	0	0	0	1	1	1	0	0
1	68	158.6	61.3	24.4	88.3	115	78	-		62	94	132	14.9	0.69	87.1	5.4	117	1	0	0	0	0	1	1	1	0	1	1
1	67	158.9	63	25	89.1	152	98	-		46	204	103	18.8	0.79	75.4	5.3	99	1	0	0	0	0	1	1	1	0	1	0
1	61	166.2	65.4	23.7	84.8	122	77	-		51	159	73	16.5	0.63	98.8	6.5	192	1	0	0	0	0	0	1	1	0	1	1
1	62	152.7	45.2	19.4	62.2	153	91	-		56	114	81	19.4	0.68	90.9	5.7	103	1	0	0	0	0	0	1	1	0	1	1
1	61	156.1	61.3	25.2	81.1	134	73	-		78	92	103	13.5	0.73	84.5	5.3	93	1	0	0	0	0	0	1	1	0	1	0
1	61	165.6	49.3	18	66	133	79	-		74	72	73	13.5	0.89	68.1	5.8	87	1	0	0	0	0	0	1	1	0	1	0
1	61	161.2	66	25.4	89.9	141	86	-		61	159	64	15.2	0.82	74.4	5.4	97	1	0	0	0	0	0	1	1	0	1	0
1	65	163.2	51.5	19.3	73.5	150	91	-		85	67	140	29.4	0.71	85.5	5.2	108	1	0	0	0	0	1	1	1	0	1	1
1	61	169.2	61	21.3	82	159	105	-		60	175	102	15	0.85	71.6	5.4	101	1	0	0	0	0	1	1	1	0	1	1
1	61	163.3	56.2	21.1	75.4	145	74	-		110	56	100	15.3	0.59	106.7	5.3	97	1	0	0	0	0	1	1	1	1	1	1
1	62	161.4	68.9	26.4	93.5	123	86	-		57	131	123	13	0.94	63.8	5.3	89	1	0	0	0	0	0	1	0	1	0	0
1	63	172.6	84.9	28.5	96.5	133	77	-		61	90	121	14.4	0.9	66.6	5.3	147	1	0	0	0	0	1	1	1	0	1	0
1	55	167.1	67.1	24	86.5	172	98	-		61	53	113	8.1	0.74	85.8	4.9	114	1	0	0	0	0	1	1	1	1	1	1
1	63	165.9	67.5	24.5	88.4	112	74	-		45	246	82	12.7	0.84	71.8	5.3	126	1	0	0	0	0	0	1	1	0	1	1
1	53	171.9	62.7	21.2	78.7	130	84	-		63	119	124	13	0.82	77.6	5.6	134	1	0	0	0	0	1	1	1	1	1	1
1	50	174.1	102.1	33.7	109	167	106	-		49	161	113	14.8	0.81	80	5.2	91	1	0	0	0	0	0	0	0	0	0	0
1	47	166	76.3	27.7	92.2	126	80	-		51	356	135	15.7	0.69	96.4	5.2	84	1	0	0	0	0	0	1	1	0	1	0
1	53	173.6	74.8	24.8	87.5	154	102	-		70	79	98	10.6	0.77	83.1	4.9	99	1	0	0	0	0	0	1	0	1	1	1
1	52	174.1	74.1	24.4	87.7	120	81	-		20	2781	79	14	0.84	76	4.9	82	1	0	0	0	0	1	1	1	0	1	1
1	60	178.9	74	23.1	89.6	138	81	-	170	56	142	74	12.3	0.71	87.1	5.1	99	1	0	0	0	0	0	1	1	0	1	1
1	64	160.6	65.3	25.3	86.5	112	75	-		85	80	98				4.9	94	1	0	0	0	0	0	1	0	0	0	0
1	64	166.4	61.5	22.2	85.4	134	89	-		33	94	111				5.2	92	1	0	0	0	0	0	1	1	1	1	1
1	48	174.6	82.3	27	93.5	123	81	-		38	162	159				5.3	83	1	0	0	0	0	0	1	1	0	0	0
1	65	168.7	65.1	22.9	82.4	128	68	-	201	62	68	125	12.8	0.69	88.3	5.9	114	1	0	0	0	0	1	1	0	0	0	1
1	64	169	69.3	24.3	87.6	161	93	-	280	66	96	202	15.1	0.8	75.1	5.9	104	1	0	0	0	0	0	0	1	1	0	1
1	57	162.2	60.7	23.1	81.2	141	94	-	220	44	164	148	11.4	0.83	74.9	5.2	92	1	0	0	0	0	0	1	1	1	0	1
1	60	169.5	63.3	22	82.8	103	52	+-	247	45	176	173	14.8	0.97	62.2	5.5	91	1	0	0	0	0	0	1	1	1	0	1
1	65	168.5	53.4	18.8	81	137	77	+	230	94	62	119	12.6	0.69	87.9	5.3	135	1	0	0	0	0	0	1	1	0	1	1
1	54	169.1	71	24.8	87.1	131	73	-	205	39	245	118	14.1	1.01	61.4	5.3	91	1	0	0	0	0	1	1	1	1	1	1
1	54	174.5	106.8	35.1	112	141	84	-	135	45	142	67	9.9	0.92	68	6.1	115	1	0	0	0	0	0	0	0	1	0	0
1	60	169.7	71	24.7	88.2	130	91	-	185	40	187	105	11.4	0.73	84.9	5.9	111	1	0	0	0	0	1	1	1	0	1	1
1	51	169.6	79.7	27.7	98.9	163	94	-	222	50	247	131	15.2	0.88	72.6	5.8	97	1	0	0	0	0	0	1	1	0	1	0
1	58	168.3	78	27.5	94.9	172	96	-	202	73	118	112	16.2	0.73	85.8	5.2	92	1	0	0	0	0	0	0	0	1	0	0
1	61	170.9	64.7	22.2	82.5	142	75	-	195	64	311	91	15.5	0.9	67.2	4.8	100	1	0	0	0	0	0	1	1	0	0	1
1	49	177.3	96.5	30.7	98.4	126	71	-	199	33	323	112	15.5	0.76	86.2	5.4	91	1	0	0	0	0	0	1	0	0	0	0
1	53	169.9	83.2	28.8	96.4	155	93	-	196	50	126	128	9.8	0.66	98.3	6	101	1	0	0	0	0	0	1	1	1	1	0
1	54	173.8	73.3	24.3	88.3	139	89	-	194	75	195	89	16.2	0.98	63.5	5.3	86	1	0	0	0	0	1	1	1	0	0	1
1	48	169	92.1	32.2	105.2	123	81	-	229	88	158	123	10.4	0.74	89.3	5.4	92	1	0	0	0	0	1	1	1	0	1	0
1	54	173.2	76.5	25.5	86	127	86	-	186	56	213	99	14.4	0.77	82.6	5.8	97	1	0	0	0	0	0	1	1	0	1	0
1	51	169.6	80.3	27.9	94.5	113	77	-	181	59	79	112	15.2	0.63	104.1	5.1	89	1	0	0	0	0	0	1	0	0	0	0
1	53	174.4	90.8	29.9	97.8	144	95	+-	161	58	172	75	21	0.86	73.6	5.3	99	1	0	0	0	0	0	1	1	0	1	0
1	47	177.1	81.1	25.9	95.1	135	85	-	203	66	156	117	12.1	0.73	91.2	5.1	90	1	0	0	0	0	0	0	1	1	1	0
1	46	178.5	83.5	26.2	93.3	141	93	-	240	51	211	144	9.1	0.69	97.6	6.5	112	1	0	0	0	0	0	1	0	1	1	0
1	44	174.4	82.8	27.2	94.2	138	81	-	163	51	128	95	13.1	0.78	86.5	5.9	100	1	0	0	0	0	1	0	0	1	1	0
1	63	179.2	85.1	26.5	96.1	136	85	-	158	41	363	62	16.8	0.71	86.3	5.4	93	1	0	0	0	0	1	1	1	0	1	0
1	63	170.7	68.5	23.5	81.1	152	86	-	190	52	57	123	16.3	0.85	70.6	6.6	124	1	0	0	0	0	0	1	0	0	1	1
1	64	172	73	24.7	83.6	142	92	-	185	67	110	93	17.3	0.81	74.4	5.2	93	1	0	0	0	0	0	1	1	0	1	1
1	62	163.9	65	24.2	88	133	75	-		37	170	101	9.6	0.87	69.1	5.1	101	1	0	0	0	0	0	1	1	0	0	1
1	62	164.9	71.3	26.2	89.8	122	83	-		38	135	151	10.4	0.9	66.9	6.1	120	1	0	0	0	0	0	1	1	0	1	0
1	63	162	72.9	27.8	92.7	119	73	+-		44	135	94		0.82	73.4	5.7		1	0	0	0	0	1	1	1	1	0	0
1	59	171.5	73.1	24.9	87.3	123	83	-		57	161	105		0.79	78.3	6.1		1	0	0	0	0	0	1	1	1	1	1
1	65	157.8	65.9	26.5	91.5	123	88	-		54	143	169		0.96	61.5	5.6		1	0	0	0	0	1	1	1	0	0	0
1	60	161.8	89.2	34.1	101.7	132	81	-		74	101	95		0.76	81.3	4.9		1	0	0	0	0	0	1	0	0	1	0
1	52	163.8	70.1	26.1	84.8	136	90	-		57	131	130		0.78	82.4	5.7		1	0	0	0	0	0	1	0	0	0	0
1	54	174.8	96.7	31.6	103.4	136	78	-		33	187	120		0.76	83.8	5.4		1	0	0	0	0	1	1	1	1	1	0
1	56	163.2	74.5	28	98.7	129	78	-		48	358	139		0.94	65.4	5		1	0	0	0	0	0	1	1	1	0	0
1	51	171.2	70.8	24.2	86.1	170	108	-		62	133	134		0.8	80.6	5.1		1	0	0	0	0	0	1	1	0	1	1
1	55	168.5	70.2	24.7	94.1	149	99	-		59	342	85		0.63	102.4	6.6		1	0	0	0	0	0	1	1	0	1	1
1	61	174.2	78.4	25.8	93	115	82	-	205	64	57	124	19.2	0.85	71.6	5.4	92	1	0	0	0	0	1	1	0	1	1	0
1	68	173.7	69.7	23.1	84.5	156	85	-	211	51	93	136	13.1	0.81	73.1	5.4	93	1	0	0	0	0	1	0	1	1	0	1
1	59	174	60.9	20.1	79.8	114	78	-	141	44	57	79	13.6	0.63	100.3	4.9	92	1	0	0	0	0	0	1	1	0	0	1
1	52	173	65.8	22	89	98	59	-	185	75	143	75	13.4	0.8	79.7	5.1	89	1	0	0	0	0	0	0	0	0	0	1
1	64	165.3	69	25.3	94.2	136	82	-		69	83	111	15.4	0.62	99.7	5.7	110	1	0	0	0	0	0	1	1	0	0	0
1	69	165.4	78.2	28.6	98.5	142	75	-		49	98	157	14.6	0.85	68.7	5.5	106	1	0	0	0	0	0	1	1	1	0	0
1	59	164.5	70.9	26.2	85.9	119	74	-		54	300	132	14.9	0.84	73.2	5.4	99	1	0	0	0	0	0	1	1	1	0	0
1	64	170.3	75.8	26.1	93.8	114	77	-	134	39	112	74	16.5	0.9	66.3	6.4	127	1	0	0	0	0	1	0	0	1	1	0
1	50	160.5	53.2	20.7	77.8	119	78	-	249	53	149	167	10.6	0.78	83.3	4.9	88	1	0	0	0	0	0	1	1	0	0	1
1	54	164.7	67.6	24.9	88.5	128	81	-	171	45	133	89	12.7	0.87	72.3	6.1	108	1	0	0	0	0	0	1	1	1	1	1
1	49	167.7	74.6	26.5	85.7	116	81	-	219	81	62	126	14	0.73	90.1	5.6	108	1	0	0	0	0	0	1	1	1	1	0
1	58	178.5	75.2	23.6	84.7	139	104	-	218	51	141	133	11.3	0.94	65.1	5	105	1	0	0	0	0	1	1	1	0	1	1
1	49	164.9	76	27.9	91.6	127	90	-	223	72	140	126	11.9	0.82	79.4	5.2	93	1	0	0	0	0	1	1	0	1	0	0
1	56	171.6	80.8	27.4	91.8	133	84		218	58	263	120	12	0.82	76.3	5.1	102	1	0	0	0	0	0	0	1	1	1	0
1	48	159.4	63	24.8	87.2	146	85	-	252	87	98	140	13.9	1.01	63.6	5	97	1	0	0	0	0	0	1	1	0	1	1
1	54	171.7	78.1	26.5	90.3	138	82	-		49	155	131	9.4	0.92	67.6	5.3	89	1	0	0	0	0	0	1	1	1	0	0
1	56	164.8	66.2	24.4	91.1	111	73	-		52	196	85	8.4	0.64	100.1	5.9	113	1	0	0	0	0	0	1	1	0	0	1
1	60	175.6	69.4	22.5	82.7	125	77	-	188	53	73	112	13.4	0.97	62.2	5.1	98	1	0	0	0	0	1	1	1	0	1	1
1	54	161.4	62.7	24.1	81.5	123	77	-		54	201	170	14.6	0.86	72.8	5.2	118	1	0	0	0	0	1	1	1	0	1	1
1	52	161.6	64.7	24.8	82	129	76	-		51	129	129	15.5	0.97	64.5	4.6	88	1	0	0	0	0	0	1	1	0	1	1
1	64	168.2	67.1	23.7	90.4	138	90	-		46	155	102	18.7	0.89	67.1	5.4		1	0	0	0	0	1	1	1	0	1	1
1	63	161.4	64	24.6	88	157	81	-		57	92	129	9.8	0.57	109.3	5.1		1	0	0	0	0	0	1	1	0	1	1
1	61	160.5	75.6	29.3	94.8	133	81	-		55	330	171	15.1	0.84	72.5	5.3		1	0	0	0	0	1	1	1	1	1	0
1	57	176.7	70.4	22.5	84	130	83	-		60	93	168	14.7	0.78	79.8	5.3		1	0	0	0	0	0	1	1	0	1	1
1	54	165.4	75.2	27.5	90.7	145	109	-		61	262	123	10.3	0.88	71	4.9		1	0	0	0	0	0	1	1	1	0	0
1	56	180	70.3	21.7	86.8	149	98	-		58	88	166	12.9	0.61	105.5	4.9		1	0	0	0	0	0	0	0	0	1	1
1	52	164.7	64.4	23.7	84	140	90	-		79	111	113	14.1	0.84	76	4.5		1	0	0	0	0	0	1	1	0	1	1
1	54	167.2	61.8	22.1	82.1	127	77	-		56	332	145	14.6	0.83	75.7	4.9		1	0	0	0	0	1	1	1	1	1	1
1	53	172.8	75	25.1	87.9	138	92	-		48	88	119	13.3	0.92	68.4	4.7		1	0	0	0	0	0	1	1	0	0	0
1	49	167.3	76	27.2	88	145	97	-		43	181	140	9.5	1.05	60.2	5.5		1	0	0	0	0	0	1	1	1	1	0
1	49	166.6	62.5	22.5	79.5	114	73	+-		56	91	114	16.3	0.95	67.6	4.9		1	0	0	0	0	0	1	1	1	1	1
1	53	167.1	65.8	23.6	81	106	74	-		51	102	119	11	0.75	85	6.6		1	0	0	0	0	0	1	1	1	0	1
1	50	171.5	65	22.1	81.5	135	82	-	238	38	203	153	16.1	0.73	89.1	5.5	122	1	0	0	0	0	0	1	1	1	1	1
1	66	161.2	64	24.6	84.8	125	87	-	187	44	60	126	13.8	0.89	66.5	6	102	1	0	0	0	0	1	1	1	1	1	1
1	70	172.6	78.7	26.4	90	136	80	-		72	96	89				4.7		1	0	0	0	0	1	1	1	0	1	0
1	69	168.4	65.1	23	81.4	141	89	-	187	46	68	119	13.1	0.76	77.7	5	88	1	0	0	0	0	0	1	1	1	1	1
1	69	168.2	65.8	23.3	79.5	158	94	-		47	57	108				5		1	0	0	0	0	0	1	1	1	1	1
1	61	173.9	68.3	22.6	86	152	90	-		45	185	92				5.8		1	0	0	0	0	0	1	1	0	0	1
1	55	162.3	48.9	18.6	65	125	83	-		52	62	128				4.6		1	0	0	0	0	0	1	1	0	1	1
1	53	173.5	76.6	25.4	93	131	82	-	189	54	112	107	17	0.83	76.1	5.3	109	1	0	0	0	0	0	1	1	1	0	0
1	53	172.7	78.6	26.4	90.2	133	83	-		56	162	88				5.4		1	0	0	0	0	1	1	1	1	0	0
1	50	182.1	83.6	25.2	93.4	114	79	-		47	132	114				4.8		1	0	0	0	0	0	1	1	0	0	0
1	51	160.5	60.9	23.6	84.5	142	84	-		56	342	98				5.9		1	0	0	0	0	0	1		1	1	1
1	50	176.9	82.7	26.4	94.3	133	86	-		37	409	73				5.5		1	0	0	0	0	0	1	1	1	0	0
1	66	167.9	79	28	95	134	83	-	133	30	305	50	14.6	0.91	64.9	5.4	102	1	0	0	0	0	0	1	1	0	0	0
1	61	172.6	76	25.5	89	159	94	-	186	45	100	119	14.2	0.9	66.9	5.4	95	1	0	0	0	0	0	1	1	1	1	0
1	61	172.3	64	21.6	84.8	121	72	-	182	79	57	82	10.7	0.78	78.2	4.9	85	1	0	0	0	0	0	1	1	0	1	1
1	57	179.8	83.9	26	91	157	95	-	170	54	86	89	17.3	0.87	70.8	5.2	111	1	0	0	0	0	1	1	1	0	1	0
1	48	168.9	74.9	26.3	90	133	84	-	222	44	155	156	13.3	0.77	85	5	85	1	0	0	0	0	0	0	1	1	1	0
1	44	177.1	89.5	28.5	94.9	127	77	-	235	45	230	140	14.7	1	65.9	4.9	99	1	0	0	0	0	0	1	1	0	0	0
1	44	170.5	71	24.4	88.2	147	96	-	199	55	109	124	15.2	0.78	86.5	5.2	111	1	0	0	0	0	0	1	1	1	0	1
1	69	173.7	71	23.5	90.5	128	73	-	168	52	91	82	15.5	0.75	79.2	5.1	95	1	0	0	0	0	0	1	1	0	0	1
1	47	169.2	94.8	33.1	109.2	125	86	-		43	170	114				5.6	91	1	0	0	0	0	0	1	1	1	0	0
1	47	169.3	93.9	32.8	111	133	85	-	210	44	270	120	17.6	0.97	66.8	5.5	91	1	0	0	0	0	0	1	0	1	0	0
1	64	167	64.5	23.1	80.3	143	89	-	225	57	58	158	14.7	0.9	66	5.3	105	1	0	0	0	0	1	0	1	1	1	1
1	63	163.2	61	22.9	84.9	142	88	-	182	44	77	122	12.8	0.77	78.6	5.2	72	1	0	0	0	0	0	1	1	0	1	1
1	63	164.1	67.2	25	86.7	154	83	-	190	42	259	88	13.6	0.87	68.8	5.5	106	1	0	0	0	0	0	0	1	0	1	0
1	63	166.1	59.2	21.5	81.2	155	86	-	213	83	95	107	22.5	0.82	73.4	5.4	89	1	0	0	0	0	0	1	1	1	0	1
1	61	171.3	60.7	20.7	80	135	92	-	220	72	72	134	15.8	0.79	77.2	5.4	103	1	0	0	0	0	1	1	1	1	0	1
1	63	168	59.1	20.9	81.3	151	102	-	244	77	82	147	16.3	0.97	61.1	5.2	109	1	0	0	0	0	1	1	1	0	1	1
1	62	167.5	75	26.7	94.6	148	90	+-	213	31	346	114	17.6	0.74	82.5	5	99	1	0	0	0	0	1	0	1	1	1	0
1	62	168.2	68.1	24.1	90.8	114	76	-	191	52	76	123	16.6	0.7	87.7	5.1	92	1	0	0	0	0	0	1	1	0	1	1
1	61	172.4	59.5	20	81.7	139	78	-	180	61	152	90	13.5	0.58	108.2	4.9	91	1	0	0	0	0	0	1	1	0	1	1
1	60	164.9	64	23.5	86.4	156	97	-	165	49	128	99	15.5	0.91	66.4	5.1	84	1	0	0	0	0	0	1	1	0	0	1
1	60	177.9	82.8	26.2	96.8	146	90	-	142	39	250	61	11.8	0.91	66.4	5.1	94	1	0	0	0	0	0	1	1	0	1	0
1	60	164.7	83	30.6	97.8	152	79	-	181	40	159	115	20.2	0.85	71.6	6.1	106	1	0	0	0	0	0	1	1	1	1	0
1	59	167	81.6	29.3	94	137	94	-	232	46	221	131	12.2	0.98	61.5	5	95	1	0	0	0	0	1	1	1	0	1	0
1	58	161.5	55.6	21.3	77.8	138	91	-	176	58	66	95	11	0.81	76.2	4.7	99	1	0	0	0	0	1	1	1	0	0	1
1	56	166.5	62.8	22.7	78	127	85	-	175	60	64	100	12.7	0.88	70.3	5.4	104	1	0	0	0	0	0	1	1	1	0	1
1	54	172.3	85.3	28.7	101.1	114	76	+-	177	38	182	105	14	1	61.7	4.9	97	1	0	0	0	0	0	1	1	1	1	0
1	61	170.3	70.6	24.3	87.5	148	76	-		45	106	80	16	0.68	90.9	4.6	95	1	0	0	0	0	0	1	1	0	1	1
1	50	171.1	70.1	23.9	84.3	129	79	-		70	54	156	22.6	0.94	67.5	5.4	90	1	0	0	0	0	1	1	1	0	1	1
1	74	167.3	62.7	22.4	86	150	86	-		60	83	61	14.6	0.79	73	5.7	118	1	0	0	0	0	1	1	1	1	1	1
1	61	173.9	76.4	25.3	103.7	142	90	-		48	144	119	12.9	0.73	84.1	5.3	93	1	0	0	0	0	0	1	1	1	1	0
1	65	170.6	76.9	26.4	97.6	126	91	-		39	224	151	13.3	0.61	101	5.1	107	1	0	0	0	0	1	1	1	1	1	0
1	56	176	88.7	28.6	96	122	83	-		37	818	86	14.5	0.78	80.6	5.6	127	1	0	0	0	0	0	1	0	0	0	0
1	62	171.8	61.4	20.8	80.8	142	95	-		65	85	121	13.3	0.76	80.5	5	87	1	0	0	0	0	0	1	1	1	1	1
1	62	166.9	69.2	24.8	86.4	150	115	-		46	101	131	15.7	0.92	65.3	5.1	93	1	0	0	0	0	1	1	1	1	1	1
1	59	160.7	62.2	24.1	80	169	97	-		88	89	159	12.2	0.79	77.9	5.4	109	1	0	0	0	0	0	1	1	1	0	1
1	55	169.8	76.2	26.4	93.8	119	77	-		54	387	88	14	0.79	79.9	5.4	114	1	0	0	0	0	0	1	0	0	0	0
1	54	165.7	86.8	31.6	102	127	85	-		42	179	125	17.4	0.95	65.7	5.7	99	1	0	0	0	0	0	1	1	1	1	0
1	55	174.6	74.4	24.4	94.3	116	76	-		38	178	86	12	0.71	89.3	5	86	1	0	0	0	0	0	1	1	0	0	1
1	52	178.3	85.3	26.8	92.4	104	68	-		49	119	65	13.5	0.93	68	5.5	103	1	0	0	0	0	0	1	1	1	1	0
1	51	174.7	56.9	18.6	78.2	170	104	-		39	367	102	10	0.76	84.7	5.7	109	1	0	0	0	0	0	1	1	1	1	1
1	50	168	64.8	23	89	100	63	-		44	87	94	12.7	0.83	77.8	5.1	91	1	0	0	0	0	0	1	1	1	0	1
1	62	167.7	58.9	20.9	83.5	120	80	-		51	133	89	14	0.74	82.9	5.2	92	1	0	0	0	0	0	1	1	0	1	1
1	49	167.5	85.8	30.6	99	163	101	-		50	102	104	11	0.74	88.8	6	105	1	0	0	0	0	0	1	0	1	1	0
1	71	159.6	60.7	23.8	88.5	161	99	+-	175	59	60	98	19.9	0.76	77.1	6.9	139	1	0	0	0	0	1	1	1	0	1	1
1	62	171.9	76.1	25.8	88.2	160	86	-		48	101	109		0.9	66.6	5.1		1	0	0	0	0	0	1	1	0	1	0
1	59	160.8	64.6	25	89.6	124	81	-		73	78	117		0.62	102.1	5.1		1	0	0	0	0	0	1	1	1	1	0
1	60	175	75.2	24.6	90.2	138	84	-		53	68	139		0.94	64.1	4.9		1	0	0	0	0	0	1	1	1	1	1
1	52	170.2	71.7	24.8	86.2	145	85	-		59	184	96		0.82	78	5		1	0	0	0	0	0	1	0	0	1	1
1	56	170	72.6	25.1	91	104	69	-		55	361	122		0.97	63.5	5.6		1	0	0	0	0	0	1	1	0	1	0
1	57	176.7	84.9	27.2	99.8	144	78	-		47	227	152		0.77	81.3	5.1		1	0	0	0	0	0	1	1	0	1	0
1	52	169	69.4	24.3	87.8	142	84	-		43	313	92		0.85	74.6	5.6		1	0	0	0	0	1	1	1	0	1	1
1	49	168.5	81.7	28.8	98	120	76	-		54	74	101		0.77	85	4.3	109	1	0	0	0	0	0	1	1	0	0	0
1	63	167.2	67.3	24.1	88	129	76	-		55	118	137		0.87	68.8	5	96	1	0	0	0	0	0	1	1	1	0	1
1	53	164.1	81.5	30.3	97.8	118	70	-		54	114	93		0.84	75.5	4.9	92	1	0	0	0	0	0	1	1	0	0	0
1	56	175.5	81.4	26.4	90.5	130	80	-		54	226	144		0.87	71.2	4.9	105	1	0	0	0	0	0	1	0	0	0	0
1	56	169.1	80.1	28	90.3	148	86	-		29	87	138		0.91	67.7	5.7	106	1	0	0	0	0	0	1	0	1	1	0
1	55	174	94.6	31.2	102.2	130	86	-		43	132	72		0.87	71.9	5.2	99	1	0	0	0	0	0	1	0	0	1	0
1	56	169.8	61.8	21.4	77.5	146	93	-		84	96	108		0.78	80.2	5.1	105	1	0	0	0	0	0	1	1	0	0	1
1	57	170	55.7	19.3	74	154	80	-	214	76	80	111	14.6	0.78	80.2	5.6	108	1	0	0	0	0	1	1	1	1	0	1
1	63	156.9	62.1	25.2	90.5	128	91	-	233	48	291	136	16.4	0.63	97.9	5.8	121	1	0	0	0	0	0	0	1	1	0	0
1	58	163.4	60	22.5	79.2	121	76	-	221	72	50	126	15.9	0.83	74.2	5.1	90	1	0	0	0	0	1	1	1	1	1	1
1	50	166.6	52.4	18.9	76.2	138	82	-	232	40	145	155	10.7	0.96	66	5.1	104	1	0	0	0	0	0	1	1	1	1	1
1	62	167.5	71.2	25.4	86.4	133	88	-		56	147	111		0.75	81.3	5.1	90	1	0	0	0	0	0	1	1	1	1	0
1	58	167.3	61	21.8	83.1	115	85	-		58	81	126				5.4		1	0	0	0	0	0	1	1	1	0	1
1	62	170.7	73.7	25.3	94	135	90	-	183	49	226	108	13.6	0.85	70.9	5.2	89	1	0	0	0	0	0	1	1	0	1	0
1	61	173.1	72.9	24.3	88.8	144	78	+-		53	249	158				5.5	163	1	0	0	0	0	1	1	1	0	1	1
1	65	166.5	58.6	21.1	84.5	152	103	-	209	39	107	142	11.9	0.9	66	5.8	113	1	0	0	0	0	1	1	1	1	1	1
1	60	166.2	76	27.5	95.2	129	81	-	170	48	128	92	12.9	0.87	70.1	5.2	110	1	0	0	0	0	0	1	1	0	0	0
1	58	168.1	71.2	25.2	91.6	128	85	-	188	52	147	109	13.9	0.78	79.4	6	107	1	0	0	0	0	0	1	1	1	1	0
1	54	164.9	76	27.9	88.8	118	72	-	195	41	110	123	19.5	0.97	64.2	5	99	1	0	0	0	0	0	0	1	1	0	0
1	52	171.9	62.2	21	81.4	147	87	-		51	1239	65				6	130	1	0	0	0	0	0	1	1	0	0	1
1	48	172.7	76.5	25.6	92.5	158	98	-		54	78	129				5.8	139	1	0	0	0	0	0	1	1	1	0	0
1	54	173.1	69.8	23.3	83.2	102	64	-		72	71	108				5.2	81	1	0	0	0	0	1	1	1	1	1	1
1	52	168.6	63.4	22.3	80.3	103	73	-		101	54	105				5.2	88	1	0	0	0	0	0	1	1	0	0	1
1	56	156.7	59.7	24.3	84.7	148	97	-		40	208	88				5.6	113	1	0	0	0	0	1	1	1	1	1	1
1	54	167.6	76.4	27.2	94	159	108	-		48	296	119				5.2	89	1	0	0	0	0	0	1	0	0	0	0
1	57	174.7	74.8	24.5	90.1	139	91	-		33	307	90		1.01	60.1	5	104	1	0	0	0	0	0	0	1	1	1	1
1	53	172.7	72.3	24.2	83.1	146	93	-		90	57	105				4.8	87	1	0	0	0	0	1	1	1	0	1	1
1	50	164.9	60.3	22.2	78.3	113	89	+		52	312	103				5.1	105	1	0	0	0	0	0	1	1	0	1	1
1	59	171	70.3	24	90.4	125	85	+-		49	163	109				5.4	101	1	0	0	0	0				1		1
1	62	168.1	64.1	22.7	78.2	133	83	-		83	163	58				5.4	115	1	0	0	0	0				1		1
1	59	163.3	57.9	21.7	79.5	145	91	+-		53	57	122				5	125	1	0	0	0	0				1		1
1	58	166.3	66.1	23.9	84	121	79	-		35	145	52				4.6	96	1	0	0	0	0				1		1
1	58	166.5	54.9	19.8	74.9	113	80	-		54	153	133				6	113	1	0	0	0	0				1		1
1	57	171.7	64.1	21.7	82	146	94	-		91	102	98				5.1	103	1	0	0	0	0	0	1	1	0	1	1
1	58	163.2	74.9	28.1	95.3	110	72	-		41	140	110				4.9	96	1	0	0	0	0				1		0
1	57	166.3	65.8	23.8	80.8	129	79	-		89	84	146				5	106	1	0	0	0	0				1		1
1	57	164.6	72.8	26.9	88.7	146	93	-		51	105	122				4.9	101	1	0	0	0	0				1		0
1	56	174.8	73.9	24.2	89.3	118	86	-		46	139	159				5.2	111	1	0	0	0	0				1		1
1	55	162.2	82.2	31.2	97	137	86	-		63	72	113				5.7	124	1	0	0	0	0				1		0
1	56	173	68	22.7	83.4	147	100	-		79	174	152				5.6	120	1	0	0	0	0				1		1
1	54	167.9	66.6	23.6	82.1	93	58	-		82	55	102				4.9	92	1	0	0	0	0				1		1
1	54	166.3	61.6	22.3	80.6	147	102	-		118	45	90				4.7	87	1	0	0	0	0				1		1
1	56	163.8	72.6	27.1	94.3	122	83	-		46	198	137				5.8	122	1	0	0	0	0				1		0
1	52	159.8	69.5	27.2	84.3	124	90	-		69	76	109				5.5	107	1	0	0	0	0				1		0
1	54	162.6	56.9	21.5	77.5	153	93	-		49	92	100				5	95	1	0	0	0	0				1		1
1	54	178	93.6	29.5	98.6	119	74	-		33	118	134				5.5	92	1	0	0	0	0				1		0
1	52	175.8	75	24.3	89	113	71	-		57	62	152				4.8	100	1	0	0	0	0				1		1
1	52	164.2	67.7	25.1	93	165	100	-		45	268	140				5.6	123	1	0	0	0	0				1		0
1	53	168.6	68	23.9	81.1	124	81	-		54	233	165				5.7	114	1	0	0	0	0				1		1
1	53	167	62.7	22.5	82	149	82	-		56	65	144				4.9	87	1	0	0	0	0				1		1
1	51	166.5	65.1	23.5	83.6	142	89	-		52	237	186				5.1	86	1	0	0	0	0				1		1
1	52	168.4	68.9	24.3	88.6	135	75	-		69	114	124				5.1	98	1	0	0	0	0				1		1
1	53	165.1	80.1	29.4	94.5	141	85	+		41	272	115				5.2	85	1	0	0	0	0				1		0
1	51	176.7	71.2	22.8	89	111	73	-		43	180	89				6.7	124	1	0	0	0	0				1		1
1	49	179.4	80.4	25	86.5	149	99	-		61	125	107				5.5	119	1	0	0	0	0				1		0
1	49	161.4	67.5	25.9	84.6	120	88	-		87	60	94				5	101	1	0	0	0	0				1		0
1	48	168.4	84.8	29.9	95.1	129	86	-		32	167	129				5.5	82	1	0	0	0	0				1		0
1	73	167.9	59.1	21	91.2	138	73	-	220	103	84	95	17.4	0.72	81.1	5.2	96	1	0	0	0	0	1	1	1	0	1	1
1	60	165.8	68.4	24.9	81.2	162	108	-	220	50	158	140	13.5	0.85	71.6	5.2	103	1	0	0	0	0	0	1	1	0	1	1
1	60	171.6	66.2	22.5	83.9	143	96	-	161	76	52	70	8.2	0.64	97.6	5	96	1	0	0	0	0	0	1	1	1	1	1
1	59	160.2	71	27.7	91.5	123	88	-	181	47	167	99	15	0.86	71	5.2	95	1	0	0	0	0	0	0	1	1	0	0
1	54	163.8	62.3	23.2	83.5	145	96	-	189	51	96	120	15	0.96	64.6	5.4	93	1	0	0	0	0	0	1	1	1	1	1
1	50	169.1	69	24.1	82	155	100	-	239	89	115	115	18.9	0.93	68.7	4.9	95	1	0	0	0	0	1	1	1	1	1	1
1	52	163.7	62.8	23.4	84.7	133	86	-	205	46	233	112	13.5	1.03	60.8	4.6	83	1	0	0	0	0	0	0	1	0	0	1
1	57	168.8	55.7	19.5	77.5	152	95	+-	186	69	215	89	11.8	0.62	103.1	5.6	118	1	0	0	0	0	0	1	1	1	1	1
1	60	168.3	80.8	28.5	90.1	114	82	+		56	140	127		0.72	86.2	5		1	0	0	0	0	0	1	1	0	1	0
1	63	160.2	53.2	20.7	75.1	122	77	-		94	68	148		0.57	109.8	4.9		1	0	0	0	0	0	1	0	0	0	1
1	46	169.5	63.6	22.1	79.1	161	95	-		62	176	90		0.85	77.7	4.4		1	0	0	0	0	1	1	0	0	0	1
[truncated: 6,002 more rows]
